# Supplementary material for: 2,3,4-Trihydroxy­benzaldehyde
Source: Acta Crystallogr Sect E Struct Rep Online. 2008 Jul 23;64(Pt 8):o1565. doi: 10.1107/S1600536808022241 (PMC2962187; doi:10.1107/S1600536808022241)
Supplement: Supplementary file 1 [file e-64-o1565-sup1.cif]

##############################################################################
###                                                                        ###
###        Electronic paper (Acta Crystallographica Section E)             ###
###                                                                        ###
##############################################################################
#                                                                            #
# This CIF contains the data in a paper accepted for publication in Acta     #
# Crystallographica Section E. It conforms to the requirements of Notes      #
# for Authors for Section E, and has been peer reviewed under the auspices   #
# of the IUCr Commission on Journals.                                        #
#                                                                            #
# Full details of the Crystallographic Information File format               #
# are given in the paper "The Crystallographic Information File (CIF):       #
# a New Standard Archive File for Crystallography" by S. R. Hall, F. H.      #
# Allen and I. D. Brown [Acta Cryst. (1991), A47, 655-685].                  #
#                                                                            #
# The current version of the core CIF dictionary is obtainable from          #
# ftp://ftp.iucr.org/pub/cif_core.dic. The current version number is 2.4.    #
#                                                                            #
# Software is freely available for graphical display of the structure(s) in  #
# this CIF.  For information consult the CIF home page http://www.iucr.org/  #
# cif/home.html                                                              #
#                                                                            #
# This file may be used for bona fide research purposes within the           #
# scientific community so long as proper attribution is given to the journal # 
# article from which it was obtained.                                        #
#                                                                            #
##############################################################################
                                             
data_global
_audit_creation_method     SHELXL-97
_journal_date_recd_electronic     2008-07-15
_journal_date_accepted     2008-07-15
_journal_name_full     'Acta Crystallographica, Section E'
_journal_year     2008
_journal_volume     64
_journal_issue      8
_journal_page_first     o1565
_journal_page_last     o1565
_journal_paper_category     QO
_journal_coeditor_code     BT2748
_publ_contact_author
;
     Dr. Seik Weng Ng
     Department of Chemistry
     University of Malaya
     50603 Kuala Lumpur
     Malaysia
;
_publ_contact_author_email     seikweng@um.edu.my
_publ_contact_author_fax     '03 7967 4193'
_publ_contact_author_phone     '03 7967 6778'
_publ_section_title
;
2,3,4-Trihydroxybenzaldehyde
;
loop_
    _publ_author_name
    _publ_author_address
    'Ng, Seik Weng'
;
Department of Chemistry
University of Malaya
50603 Kuala Lumpur
Malaysia
;
data_I
_audit_creation_method     SHELXL-97
_chemical_name_systematic
;
2,3,4-Trihydroxybenzaldehyde
;
_chemical_name_common     ?
_chemical_formula_moiety     'C7 H6 O4'
_chemical_formula_sum     'C7 H6 O4'
_chemical_formula_iupac     'C7 H6 O4'
_chemical_formula_weight     154.12
_chemical_melting_point     ?
_symmetry_cell_setting     Monoclinic
_symmetry_space_group_name_H-M     'C c'
_symmetry_space_group_name_Hall     'C c'
loop_
    _symmetry_equiv_pos_as_xyz
    'x, y, z'
    'x, -y, z+1/2'
    'x+1/2, y+1/2, z'
    'x+1/2, -y+1/2, z+1/2'
_cell_length_a     3.6222(3)
_cell_length_b     24.006(2)
_cell_length_c     14.8965(9)
_cell_angle_alpha     90.00
_cell_angle_beta     93.524(5)
_cell_angle_gamma     90.00
_cell_volume     1292.9(2)
_cell_formula_units_Z     8
_cell_measurement_reflns_used     446
_cell_measurement_theta_min     2.8
_cell_measurement_theta_max     19.5
_cell_measurement_temperature     100(2)
_exptl_crystal_description     Needle
_exptl_crystal_colour     'Light brown'
_exptl_crystal_size_max     0.30
_exptl_crystal_size_mid     0.03
_exptl_crystal_size_min     0.03
_exptl_crystal_density_diffrn     1.584
_exptl_crystal_density_meas     ?
_exptl_crystal_density_method     'not measured'
_exptl_crystal_F_000     640
_exptl_absorpt_coefficient_mu     0.133
_exptl_absorpt_correction_type     None
_exptl_absorpt_process_details     ?
_exptl_absorpt_correction_T_min     ?
_exptl_absorpt_correction_T_max     ?
_diffrn_ambient_temperature     100(2)
_diffrn_radiation_type     MoK\a
_diffrn_radiation_wavelength     0.71073
_diffrn_radiation_source     'fine-focus sealed tube'
_diffrn_radiation_monochromator     graphite
_diffrn_measurement_device_type     'Bruker SMART APEX'
_diffrn_measurement_method     \w
_diffrn_detector_area_resol_mean     ?
_diffrn_reflns_number     5464
_diffrn_reflns_av_R_equivalents     0.0883
_diffrn_reflns_av_sigmaI/netI     0.0908
_diffrn_reflns_theta_min     1.70
_diffrn_reflns_theta_max     27.49
_diffrn_reflns_theta_full     27.49
_diffrn_measured_fraction_theta_max     0.999
_diffrn_measured_fraction_theta_full     0.999
_diffrn_reflns_limit_h_min     -4
_diffrn_reflns_limit_h_max     3
_diffrn_reflns_limit_k_min     -30
_diffrn_reflns_limit_k_max     30
_diffrn_reflns_limit_l_min     -19
_diffrn_reflns_limit_l_max     19
_diffrn_standards_number     0
_diffrn_standards_interval_count     0
_diffrn_standards_interval_time     0
_diffrn_standards_decay_%     0
_reflns_number_total     1491
_reflns_number_gt     1087
_reflns_threshold_expression     I>2\s(I)
_refine_ls_structure_factor_coef     Fsqd
_refine_ls_matrix_type     full
_refine_ls_R_factor_all     0.0821
_refine_ls_R_factor_gt     0.0537
_refine_ls_wR_factor_gt     0.1071
_refine_ls_wR_factor_ref     0.1317
_refine_ls_goodness_of_fit_ref     1.011
_refine_ls_restrained_S_all     1.008
_refine_ls_number_reflns     1491
_refine_ls_number_parameters     217
_refine_ls_number_restraints     8
_refine_ls_hydrogen_treatment     mixed
_refine_ls_weighting_scheme     calc
_refine_ls_weighting_details
         'calc w=1/[\s^2^(Fo^2^)+(0.0467P)^2^+2.3366P] where P=(Fo^2^+2Fc^2^)/3'
_atom_sites_solution_hydrogens     geom
_atom_sites_solution_primary     direct
_atom_sites_solution_secondary     difmap
_refine_ls_shift/su_max     0.001
_refine_ls_shift/su_mean     0.000
_refine_diff_density_max     0.300
_refine_diff_density_min     -0.321
_refine_ls_extinction_method     none
_refine_ls_extinction_coef     ?
_refine_ls_abs_structure_details     'Friedel pairs were merged'
loop_
    _atom_type_symbol
    _atom_type_description
    _atom_type_scat_dispersion_real
    _atom_type_scat_dispersion_imag
    _atom_type_scat_source
    'C' 'C' 0.0033 0.0000
                         'International Tables Vol C Tables 4.2.6.8 and 6.1.1.4'
    'H' 'H' 0.0000 0.0000
                         'International Tables Vol C Tables 4.2.6.8 and 6.1.1.4'
    'O' 'O' 0.0106 0.0000
                         'International Tables Vol C Tables 4.2.6.8 and 6.1.1.4'
_computing_data_collection     'APEX2 (Bruker, 2007)'
_computing_cell_refinement     'SAINT (Bruker, 2007)'
_computing_data_reduction     'SAINT (Bruker, 2007)'
_computing_structure_solution     'SHELXS97 (Sheldrick, 2008)'
_computing_structure_refinement     'SHELXL97 (Sheldrick, 2008)'
_computing_molecular_graphics     'X-SEED (Barbour, 2001)'
_computing_publication_material     'publCIF (Westrip, 2008)'
loop_
    _atom_site_type_symbol
    _atom_site_label
    _atom_site_fract_x
    _atom_site_fract_y
    _atom_site_fract_z
    _atom_site_U_iso_or_equiv
    _atom_site_adp_type
    _atom_site_calc_flag
    _atom_site_refinement_flags
    _atom_site_occupancy
    _atom_site_disorder_assembly
    _atom_site_disorder_group
    O O1 0.5000(11) 0.19999(15) 0.5000(3) 0.0203(9) Uani d . 1 . .
    O O2 0.4561(11) 0.18738(14) 0.6744(3) 0.0177(9) Uani d D 1 . .
    H H2 0.432(19) 0.172(2) 0.6236(19) 0.027 Uiso d D 1 . .
    O O3 0.2999(11) 0.23611(14) 0.8356(2) 0.0186(9) Uani d D 1 . .
    H H3 0.253(18) 0.2022(8) 0.827(4) 0.028 Uiso d D 1 . .
    O O4 0.0704(11) 0.34509(15) 0.8358(3) 0.0187(9) Uani d D 1 . .
    H H4 0.046(19) 0.324(2) 0.879(3) 0.028 Uiso d D 1 . .
    O O5 1.4505(11) -0.00937(16) 1.0289(3) 0.0206(9) Uani d . 1 . .
    O O6 1.1992(11) 0.08512(14) 0.9559(2) 0.0195(9) Uani d D 1 . .
    H H6 1.297(17) 0.062(2) 0.993(3) 0.029 Uiso d D 1 . .
    O O7 0.8968(11) 0.13655(14) 0.8094(3) 0.0187(9) Uani d D 1 . .
    H H7 0.801(18) 0.142(2) 0.7575(19) 0.028 Uiso d D 1 . .
    O O8 0.7396(10) 0.07867(14) 0.6555(2) 0.0172(9) Uani d D 1 . .
    H H8 0.696(19) 0.056(2) 0.613(3) 0.026 Uiso d D 1 . .
    C C1 0.3888(16) 0.2489(2) 0.5099(4) 0.0182(12) Uani d . 1 . .
    H H1 0.3571 0.2717 0.4579 0.022 Uiso calc R 1 . .
    C C2 0.3068(15) 0.2725(2) 0.5942(4) 0.0140(11) Uani d . 1 . .
    C C3 0.3431(15) 0.2416(2) 0.6752(4) 0.0148(11) Uani d . 1 . .
    C C4 0.2636(16) 0.2646(2) 0.7557(4) 0.0151(12) Uani d . 1 . .
    C C5 0.1496(15) 0.3204(2) 0.7578(4) 0.0153(11) Uani d . 1 . .
    C C6 0.1124(15) 0.3520(2) 0.6789(4) 0.0171(12) Uani d . 1 . .
    H H6A 0.0328 0.3896 0.6812 0.021 Uiso calc R 1 . .
    C C7 0.1914(16) 0.3285(2) 0.5982(4) 0.0184(12) Uani d . 1 . .
    H H7A 0.1680 0.3501 0.5448 0.022 Uiso calc R 1 . .
    C C8 1.3595(16) -0.0319(2) 0.9554(4) 0.0182(12) Uani d . 1 . .
    H H8A 1.4039 -0.0707 0.9498 0.022 Uiso calc R 1 . .
    C C9 1.1938(15) -0.0035(2) 0.8791(4) 0.0146(11) Uani d . 1 . .
    C C10 1.1232(16) 0.0546(2) 0.8814(4) 0.0150(11) Uani d . 1 . .
    C C11 0.9686(16) 0.08085(19) 0.8055(4) 0.0142(11) Uani d . 1 . .
    C C12 0.8902(15) 0.0499(2) 0.7274(3) 0.0142(11) Uani d . 1 . .
    C C13 0.9584(15) -0.0072(2) 0.7239(4) 0.0160(12) Uani d . 1 . .
    H H13 0.9043 -0.0276 0.6701 0.019 Uiso calc R 1 . .
    C C14 1.1054(15) -0.0333(2) 0.7999(4) 0.0167(12) Uani d . 1 . .
    H H14 1.1480 -0.0723 0.7988 0.020 Uiso calc R 1 . .
loop_
    _atom_site_aniso_label
    _atom_site_aniso_U_11
    _atom_site_aniso_U_22
    _atom_site_aniso_U_33
    _atom_site_aniso_U_12
    _atom_site_aniso_U_13
    _atom_site_aniso_U_23
    O1 0.023(2) 0.0189(19) 0.019(2) 0.0023(16) 0.0050(18) -0.0053(15)
    O2 0.025(2) 0.0122(17) 0.015(2) 0.0033(16) -0.0038(18) -0.0012(15)
    O3 0.032(3) 0.0111(17) 0.013(2) 0.0021(16) 0.0006(18) 0.0028(14)
    O4 0.027(2) 0.0147(17) 0.015(2) 0.0041(17) 0.0023(17) -0.0010(15)
    O5 0.023(2) 0.023(2) 0.015(2) 0.0024(17) -0.0034(17) 0.0012(16)
    O6 0.032(3) 0.0147(18) 0.011(2) -0.0003(16) -0.0070(18) -0.0039(15)
    O7 0.029(3) 0.0124(16) 0.0140(18) 0.0040(16) -0.0032(17) -0.0030(15)
    O8 0.023(2) 0.0163(18) 0.011(2) 0.0023(16) -0.0065(17) -0.0020(14)
    C1 0.017(3) 0.020(3) 0.017(3) 0.001(2) -0.005(3) 0.003(2)
    C2 0.010(3) 0.018(2) 0.014(3) 0.001(2) 0.000(2) -0.003(2)
    C3 0.007(3) 0.015(2) 0.022(3) 0.002(2) -0.002(2) -0.002(2)
    C4 0.016(3) 0.014(2) 0.015(3) 0.001(2) -0.002(2) 0.001(2)
    C5 0.011(3) 0.017(3) 0.019(3) -0.001(2) 0.003(2) -0.001(2)
    C6 0.014(3) 0.012(2) 0.025(3) 0.002(2) 0.000(3) 0.000(2)
    C7 0.021(3) 0.017(3) 0.017(3) 0.002(2) -0.001(3) 0.003(2)
    C8 0.014(3) 0.019(3) 0.022(3) 0.000(2) 0.002(2) 0.006(2)
    C9 0.012(3) 0.015(2) 0.016(3) 0.000(2) 0.001(2) 0.001(2)
    C10 0.011(3) 0.021(3) 0.014(3) -0.002(2) 0.000(2) -0.004(2)
    C11 0.013(3) 0.012(2) 0.017(3) 0.000(2) 0.001(2) -0.005(2)
    C12 0.009(3) 0.020(2) 0.014(3) 0.000(2) 0.000(2) 0.003(2)
    C13 0.013(3) 0.020(3) 0.014(3) 0.000(2) -0.002(2) -0.004(2)
    C14 0.012(3) 0.014(3) 0.024(3) 0.001(2) -0.001(2) 0.000(2)
loop_
    _geom_bond_atom_site_label_1
    _geom_bond_atom_site_label_2
    _geom_bond_site_symmetry_2
    _geom_bond_distance
    _geom_bond_publ_flag
    O1 C1 . 1.253(6) ?
    O2 C3 . 1.365(6) ?
    O3 C4 . 1.372(6) ?
    O4 C5 . 1.351(6) ?
    O5 C8 . 1.248(7) ?
    O6 C10 . 1.343(6) ?
    O7 C11 . 1.364(6) ?
    O8 C12 . 1.361(6) ?
    C1 C2 . 1.426(7) ?
    C2 C7 . 1.409(7) ?
    C2 C3 . 1.416(7) ?
    C3 C4 . 1.367(7) ?
    C4 C5 . 1.402(7) ?
    C5 C6 . 1.398(7) ?
    C6 C7 . 1.374(7) ?
    C8 C9 . 1.425(8) ?
    C9 C14 . 1.398(7) ?
    C9 C10 . 1.421(7) ?
    C10 C11 . 1.382(8) ?
    C11 C12 . 1.395(7) ?
    C12 C13 . 1.394(7) ?
    C13 C14 . 1.372(7) ?
    O2 H2 . 0.840(10)
                    ?
    O3 H3 . 0.840(10)
                    ?
    O4 H4 . 0.840(10)
                    ?
    O6 H6 . 0.840(10)
                    ?
    O7 H7 . 0.840(10)
                    ?
    O8 H8 . 0.840(10)
                    ?
    C1 H1 . 0.9500 ?
    C6 H6A . 0.9500 ?
    C7 H7A . 0.9500 ?
    C8 H8A . 0.9500 ?
    C13 H13 . 0.9500 ?
    C14 H14 . 0.9500 ?
loop_
    _geom_angle_atom_site_label_1
    _geom_angle_atom_site_label_2
    _geom_angle_atom_site_label_3
    _geom_angle_site_symmetry_1
    _geom_angle_site_symmetry_3
    _geom_angle
    _geom_angle_publ_flag
    C3 O2 H2 . . 114(4) ?
    C4 O3 H3 . . 110(5) ?
    C5 O4 H4 . . 116(5) ?
    C10 O6 H6 . . 104(4) ?
    C11 O7 H7 . . 101(4) ?
    C12 O8 H8 . . 108(4) ?
    O1 C1 C2 . . 124.2(5) ?
    C7 C2 C3 . . 118.4(5) ?
    C7 C2 C1 . . 119.7(5) ?
    C3 C2 C1 . . 121.9(4) ?
    O2 C3 C4 . . 118.2(5) ?
    O2 C3 C2 . . 120.4(5) ?
    C4 C3 C2 . . 121.5(4) ?
    C3 C4 O3 . . 123.1(4) ?
    C3 C4 C5 . . 118.9(5) ?
    O3 C4 C5 . . 118.0(5) ?
    O4 C5 C6 . . 118.0(5) ?
    O4 C5 C4 . . 121.1(5) ?
    C6 C5 C4 . . 120.9(5) ?
    C7 C6 C5 . . 119.9(5) ?
    C6 C7 C2 . . 120.4(5) ?
    O5 C8 C9 . . 124.7(5) ?
    C14 C9 C10 . . 119.4(5) ?
    C14 C9 C8 . . 119.5(5) ?
    C10 C9 C8 . . 121.1(5) ?
    O6 C10 C11 . . 118.6(4) ?
    O6 C10 C9 . . 121.9(5) ?
    C11 C10 C9 . . 119.5(5) ?
    O7 C11 C10 . . 118.7(5) ?
    O7 C11 C12 . . 121.9(5) ?
    C10 C11 C12 . . 119.4(4) ?
    O8 C12 C13 . . 122.3(5) ?
    O8 C12 C11 . . 115.9(4) ?
    C13 C12 C11 . . 121.9(5) ?
    C14 C13 C12 . . 118.6(5) ?
    C13 C14 C9 . . 121.3(5) ?
    O1 C1 H1 . . 117.9 ?
    C2 C1 H1 . . 117.9 ?
    C7 C6 H6A . . 120.1 ?
    C5 C6 H6A . . 120.1 ?
    C6 C7 H7A . . 119.8 ?
    C2 C7 H7A . . 119.8 ?
    O5 C8 H8A . . 117.6 ?
    C9 C8 H8A . . 117.6 ?
    C14 C13 H13 . . 120.7 ?
    C12 C13 H13 . . 120.7 ?
    C13 C14 H14 . . 119.3 ?
    C9 C14 H14 . . 119.3 ?
loop_
    _geom_hbond_atom_site_label_D
    _geom_hbond_atom_site_label_H
    _geom_hbond_atom_site_label_A
    _geom_hbond_site_symmetry_A
    _geom_hbond_distance_DH
    _geom_hbond_distance_HA
    _geom_hbond_distance_DA
    _geom_hbond_angle_DHA
    _geom_hbond_publ_flag
    O2 H2 O1 . 0.840(10)
                       1.99(5) 2.631(5) 133(6) yes
    O3 H3 O7 1_455 0.840(10)
                           2.04(3) 2.816(5) 153(6) yes
    O4 H4 O1 4_455 0.840(10)
                           1.90(3) 2.701(5) 159(6) yes
    O6 H6 O5 . 0.840(10)
                       1.87(3) 2.653(5) 154(6) yes
    O7 H7 O2 . 0.840(10)
                       2.02(3) 2.772(5) 149(6) yes
    O8 H8 O5 2_454 0.840(10)
                           1.86(2) 2.679(5) 162(7) yes
