# Supplementary material for: 2,3,4-Trihydroxy­benzaldehyde
Source: Acta Crystallogr Sect E Struct Rep Online. 2008 Jul 23;64(Pt 8):o1565. doi: 10.1107/S1600536808022241 (PMC2962187; doi:10.1107/S1600536808022241)
Supplement: Supplementary file 2 [file e-64-o1565-Isup2.hkl]

# 
# h,k,l, Fc-squared, Fo-squared, sigma(Fo-squared) and status flag 
# 
data_I
_shelx_title '  Cc' 
_shelx_refln_list_code          4 
_shelx_F_calc_maximum      189.34 
_exptl_crystal_F_000       640.00 
_reflns_d_resolution_high  0.7698 
 
loop_ 
 _symmetry_equiv_pos_as_xyz 
 'x, y, z' 
 'x, -y, z+1/2' 
 'x+1/2, y+1/2, z' 
 'x+1/2, -y+1/2, z+1/2' 
 
_cell_length_a     3.6222 
_cell_length_b    24.0056 
_cell_length_c    14.8965 
_cell_angle_alpha  90.000 
_cell_angle_beta   93.524 
_cell_angle_gamma  90.000 
 
_shelx_F_squared_multiplier     1.000 
 
loop_ 
 _refln_index_h 
 _refln_index_k 
 _refln_index_l 
 _refln_F_squared_calc 
 _refln_F_squared_meas 
 _refln_F_squared_sigma 
 _refln_observed_status 
   2   0   0      535.01      556.16     73.90 o 
   4   0   0      344.06      311.45     91.79 o 
   3   1   0      117.71       96.83     41.50 o 
   0   2   0      299.16       -4.01      2.68 o 
   2   2   0      753.79      752.74     59.62 o 
   4   2   0      543.89      777.40     71.85 o 
   1   3   0    18385.77    17996.90    482.20 o 
   3   3   0      285.00      386.01     43.73 o 
   0   4   0    10803.08    10780.30    284.93 o 
   2   4   0     2938.19     2885.65    104.00 o 
   4   4   0       16.73        8.32     43.00 o 
   1   5   0     7287.28     7048.71    153.70 o 
   3   5   0      219.10      233.21     32.32 o 
   0   6   0      129.39      139.73     20.83 o 
   2   6   0     5344.55     5238.31    166.98 o 
   4   6   0      355.88      317.17     56.68 o 
   1   7   0      537.47      437.30     21.47 o 
   3   7   0      603.08      726.86     53.43 o 
   0   8   0        8.22       24.98     12.09 o 
   2   8   0     2060.80     2104.05     72.06 o 
   4   8   0       98.77       70.87     39.34 o 
   1   9   0     1366.22     1376.18     35.95 o 
   3   9   0      113.49       69.84     30.20 o 
   0  10   0     1431.08     1328.03     54.76 o 
   2  10   0      606.10      615.33     33.60 o 
   4  10   0     1795.49     1837.52    233.66 o 
   1  11   0     1463.55     1402.84     38.50 o 
   3  11   0       23.85       -0.44     24.25 o 
   0  12   0     6953.72     7135.61    211.01 o 
   2  12   0      626.28      614.98     45.98 o 
   4  12   0      470.10      559.27     73.97 o 
   1  13   0      415.52      463.87     26.79 o 
   3  13   0      279.44      269.07     44.84 o 
   0  14   0      336.53      340.07     36.85 o 
   2  14   0      141.17      153.50     28.85 o 
   4  14   0      364.29      370.47     65.98 o 
   1  15   0       94.03       75.70     15.95 o 
   3  15   0      568.63      539.57     62.01 o 
   0  16   0      494.78      517.27     44.00 o 
   2  16   0      628.31      590.35     49.45 o 
   4  16   0      373.62      469.39     81.39 o 
   1  17   0        6.51      -13.31     12.97 o 
   3  17   0      117.82       97.95     36.41 o 
   0  18   0     1339.75     1366.01     74.81 o 
   2  18   0      289.45      237.48     35.25 o 
   1  19   0        0.70       13.33     20.96 o 
   3  19   0      559.30      523.76     56.29 o 
   0  20   0       95.78       64.29     36.63 o 
   2  20   0      658.10      650.40     56.93 o 
   1  21   0      143.41      110.52     27.91 o 
   3  21   0      160.63      156.19     38.38 o 
   0  22   0      810.34      683.68     60.11 o 
   2  22   0      185.99      139.49     33.76 o 
   1  23   0     1099.88     1001.18     61.01 o 
   3  23   0       37.77       54.64     34.49 o 
   0  24   0       66.73       63.92     37.35 o 
   2  24   0        4.67      -22.39     25.38 o 
   1  25   0      250.72      188.32     37.60 o 
   0  26   0      677.56      612.89    131.48 o 
   2  26   0       26.88        8.88     29.43 o 
   1  27   0       75.96       51.68     24.97 o 
   0  28   0        0.67       40.92     41.39 o 
   2  28   0       24.29        3.47     34.44 o 
   1  29   0       40.62       23.64     32.41 o 
   0  30   0        4.38       13.85     43.70 o 
  -3   1   1      150.24      190.01     41.38 o 
  -1   1   1       44.18       37.19     19.05 o 
   1   1   1    26140.13    25506.75    829.87 o 
   3   1   1      186.01      142.39     34.52 o 
  -4   2   1       40.80       85.47     31.64 o 
  -2   2   1      926.40     1017.05     72.06 o 
   0   2   1      980.10      853.16     21.82 o 
   2   2   1     6099.16     6005.23    229.45 o 
   4   2   1      449.17      478.55     83.27 o 
  -3   3   1      507.45      526.95     48.48 o 
  -1   3   1    21482.54    20488.70    537.48 o 
   1   3   1    10192.37     9936.30    274.45 o 
   3   3   1       68.90      101.91     25.76 o 
  -4   4   1      139.46      140.73     47.20 o 
  -2   4   1       21.46       20.69     15.34 o 
   0   4   1     5769.85     5605.66    100.58 o 
   2   4   1     5140.69     5050.66    138.90 o 
   4   4   1        1.62       34.46     44.98 o 
  -3   5   1      100.01       88.85     37.75 o 
  -1   5   1     2088.52     2140.14     55.89 o 
   1   5   1     4834.98     4578.07    105.03 o 
   3   5   1     2873.58     2926.85    107.21 o 
  -4   6   1       18.82       39.03     37.93 o 
  -2   6   1     1245.75     1312.19     53.58 o 
   0   6   1     2846.47     2836.14     57.22 o 
   2   6   1      533.83      646.33     35.05 o 
   4   6   1       51.91        4.26     42.47 o 
  -3   7   1      519.23      468.64     54.78 o 
  -1   7   1     1610.91     1648.34     43.98 o 
   1   7   1      659.39      676.60     25.39 o 
   3   7   1     2087.22     2174.54    136.97 o 
  -4   8   1       27.37       33.47     36.91 o 
  -2   8   1     1550.40     1461.43     75.70 o 
   0   8   1     7324.39     6960.15    129.22 o 
   2   8   1      734.36      749.76     48.39 o 
   4   8   1       45.51        3.05     35.06 o 
  -3   9   1       32.14       12.26     25.21 o 
  -1   9   1     2400.94     2561.05     57.50 o 
   1   9   1     3417.04     3172.14     84.56 o 
   3   9   1      755.34      788.64     69.04 o 
  -4  10   1       25.69       60.36     41.76 o 
  -2  10   1      222.42      267.14     35.58 o 
   0  10   1      799.66      827.57     35.58 o 
   2  10   1       47.01       56.83     20.19 o 
   4  10   1      520.76      657.75     86.85 o 
  -3  11   1      315.39      323.95     45.75 o 
  -1  11   1     4780.51     4930.47    100.48 o 
   1  11   1      641.18      764.13     29.85 o 
   3  11   1       68.64       45.19     29.17 o 
  -4  12   1      129.70      208.76     65.76 o 
  -2  12   1      957.84      956.45     43.58 o 
   0  12   1     3550.16     3760.93     87.45 o 
   2  12   1        7.96       16.87     18.54 o 
   4  12   1      237.07      235.79     67.84 o 
  -3  13   1       95.29       72.64     32.94 o 
  -1  13   1     2352.14     2500.22     60.95 o 
   1  13   1     1813.28     1793.89     52.29 o 
   3  13   1      363.83      284.93     47.78 o 
  -4  14   1      112.56       72.69     44.45 o 
  -2  14   1      175.31      175.30     36.38 o 
   0  14   1     1598.39     1685.62     51.14 o 
   2  14   1      265.64      294.89     36.72 o 
   4  14   1      211.44      221.74     86.24 o 
  -3  15   1       44.71       70.07     31.31 o 
  -1  15   1     1261.54     1248.91     41.73 o 
   1  15   1      134.15      137.07     19.13 o 
   3  15   1      341.05      321.89     52.08 o 
  -4  16   1      153.79      112.20     49.24 o 
  -2  16   1       81.93       15.26     21.28 o 
   0  16   1      951.74     1072.68     43.09 o 
   2  16   1       63.35       42.21     33.39 o 
   4  16   1      372.79      309.49     74.82 o 
  -3  17   1      379.18      422.32     56.94 o 
  -1  17   1     1393.15     1435.86     89.90 o 
   1  17   1      489.65      531.09     39.66 o 
   3  17   1      512.01      414.35     58.48 o 
  -2  18   1       82.84       36.52     23.66 o 
   0  18   1      472.02      484.48     51.03 o 
   2  18   1       95.05       62.69     24.83 o 
  -3  19   1       66.79       58.28     29.51 o 
  -1  19   1      604.10      563.88     42.71 o 
   1  19   1       14.70       -0.36     16.34 o 
   3  19   1      176.55      138.44     41.96 o 
  -2  20   1      484.19      521.65     51.62 o 
   0  20   1     1160.11     1104.72     50.05 o 
   2  20   1      528.95      558.80     54.03 o 
  -3  21   1       59.49       88.08     35.20 o 
  -1  21   1       50.36       46.20     19.53 o 
   1  21   1      342.32      376.56     58.24 o 
   3  21   1      821.33      708.12     73.17 o 
  -2  22   1        3.33       21.96     25.66 o 
   0  22   1      119.20       80.74     21.34 o 
   2  22   1      238.13      237.40     58.26 o 
  -3  23   1       65.97       85.55     36.89 o 
  -1  23   1      299.06      246.57     34.41 o 
   1  23   1      269.19      190.80     43.15 o 
   3  23   1      353.95      298.15     58.15 o 
  -2  24   1      153.30      113.98     41.54 o 
   0  24   1      397.93      358.72     40.23 o 
   2  24   1       55.37       77.28     31.65 o 
  -1  25   1      252.88      210.28     35.20 o 
   1  25   1       33.54       31.03     22.76 o 
  -2  26   1      124.76       66.83     34.12 o 
   0  26   1      308.63      303.74     45.22 o 
   2  26   1      116.54       79.25     36.83 o 
  -1  27   1      113.67       78.11     28.10 o 
   1  27   1      441.05      463.65     56.93 o 
  -2  28   1        1.43      -24.60     32.43 o 
   0  28   1       20.27       -5.00     26.18 o 
   2  28   1        6.64       31.59     34.64 o 
  -1  29   1       60.31       49.73     33.09 o 
   1  29   1       57.27       52.46     34.50 o 
   0  30   1       27.22        7.57     36.40 o 
  -4   0   2      124.07      132.74     44.76 o 
  -2   0   2      561.27      708.86     80.91 o 
   0   0   2     7376.86     6952.49    329.07 o 
   2   0   2      827.56      846.38     83.63 o 
   4   0   2      125.58      121.31     52.34 o 
  -3   1   2       42.31       13.90     23.54 o 
  -1   1   2    35849.20    33254.84    876.44 o 
   1   1   2      576.95      520.71     44.04 o 
   3   1   2     1347.92     1519.12     87.65 o 
  -4   2   2       61.55       86.16     44.14 o 
  -2   2   2     1731.09     1927.46     93.31 o 
   0   2   2     4080.69     3995.96     86.44 o 
   2   2   2      262.03      276.41     37.27 o 
   4   2   2      235.95      191.54     61.97 o 
  -3   3   2      163.52      139.54     41.87 o 
  -1   3   2     8919.69     8103.44    220.90 o 
   1   3   2     1552.73     1555.57     56.37 o 
   3   3   2      687.88      716.81     60.98 o 
  -4   4   2       28.62       -9.70     36.10 o 
  -2   4   2     2050.84     1974.06     94.10 o 
   0   4   2     1505.60     1451.40     32.06 o 
   2   4   2     3652.24     3852.02    131.16 o 
   4   4   2      176.37       77.66    103.99 o 
  -3   5   2      188.04      229.98     47.03 o 
  -1   5   2     2130.31     2188.04     90.15 o 
   1   5   2      886.77      865.49     33.18 o 
   3   5   2      155.51      183.91     36.46 o 
  -4   6   2        7.74       43.97     33.75 o 
  -2   6   2     1516.80     1493.29     63.34 o 
   0   6   2      318.39      277.50     15.59 o 
   2   6   2       54.37       49.66     13.97 o 
   4   6   2      725.28      722.04    100.15 o 
  -3   7   2      102.12      116.19     26.80 o 
  -1   7   2     1034.22     1047.36     31.81 o 
   1   7   2     2803.31     2561.87     78.82 o 
   3   7   2     1395.79     1092.29     98.24 o 
  -4   8   2        1.16      -22.50     31.48 o 
  -2   8   2      752.76      834.09     54.28 o 
   0   8   2      733.99      744.88     24.41 o 
   2   8   2      168.39      189.87     16.66 o 
   4   8   2      764.23      667.27     78.25 o 
  -3   9   2      108.76      130.30     33.57 o 
  -1   9   2     1136.34     1235.60     34.85 o 
   1   9   2      575.48      538.42     34.39 o 
   3   9   2      584.64      525.13     58.64 o 
  -4  10   2       46.27       14.04     36.79 o 
  -2  10   2      308.58      355.33     28.37 o 
   0  10   2     4351.47     4616.56     93.19 o 
   2  10   2      692.55      605.47     45.63 o 
   4  10   2       83.87       32.58     40.60 o 
  -3  11   2       97.70      134.30     34.58 o 
  -1  11   2      764.75      783.15     29.55 o 
   1  11   2       58.58       45.01     21.45 o 
   3  11   2     1137.68     1172.29     84.51 o 
  -4  12   2      120.79       98.99     52.35 o 
  -2  12   2      213.61      194.35     23.02 o 
   0  12   2      240.41      250.03     18.16 o 
   2  12   2       67.20       45.15     22.18 o 
   4  12   2      397.17      411.81     67.16 o 
  -3  13   2       15.51       23.70     26.17 o 
  -1  13   2      721.22      760.76     34.72 o 
   1  13   2     1973.43     1868.05     71.20 o 
   3  13   2     1775.60     1683.48    102.95 o 
  -4  14   2      146.64      274.68     74.72 o 
  -2  14   2      459.52      456.40     41.48 o 
   0  14   2      246.75      283.54     22.35 o 
   2  14   2       90.40       54.02     32.01 o 
   4  14   2       84.20       21.60     52.78 o 
  -3  15   2       59.92       27.11     27.48 o 
  -1  15   2     1272.32     1333.87     44.10 o 
   1  15   2     1621.42     1458.33     60.15 o 
   3  15   2      393.43      358.00     54.20 o 
  -4  16   2       14.04       41.69     54.83 o 
  -2  16   2       68.00       87.47     24.76 o 
   0  16   2      329.61      362.04     27.17 o 
   2  16   2     1251.59     1321.77     73.06 o 
  -3  17   2        0.88        6.55     29.14 o 
  -1  17   2       75.82       78.82     15.76 o 
   1  17   2      561.68      517.98     41.31 o 
   3  17   2       65.23        6.21     29.98 o 
  -2  18   2      154.72      145.27     31.18 o 
   0  18   2        7.57       -0.25     13.95 o 
   2  18   2      226.09      169.53     33.58 o 
  -3  19   2       91.29      116.79     34.86 o 
  -1  19   2      519.36      480.21     35.16 o 
   1  19   2      195.37      197.42     28.94 o 
   3  19   2      818.01      690.06     73.24 o 
  -2  20   2      159.65       88.64     28.83 o 
   0  20   2      183.40      222.68     26.35 o 
   2  20   2      656.10      617.67     56.25 o 
  -3  21   2       43.04       35.82     30.37 o 
  -1  21   2      378.99      342.49     54.28 o 
   1  21   2       15.25        7.78     17.94 o 
   3  21   2      124.05       79.80     34.60 o 
  -2  22   2      149.44      124.89     32.75 o 
   0  22   2      546.68      513.72     49.37 o 
   2  22   2      625.61      741.61    112.07 o 
  -3  23   2       10.46        4.58     31.09 o 
  -1  23   2      645.70      638.84     49.40 o 
   1  23   2        5.84        4.53     19.90 o 
   3  23   2       97.84       95.63     38.24 o 
  -2  24   2      130.22      115.93     30.31 o 
   0  24   2      349.86      351.74     39.49 o 
   2  24   2        8.29       72.04     32.20 o 
  -1  25   2      425.69      390.67     47.36 o 
   1  25   2       35.51       35.57     24.15 o 
  -2  26   2       76.10       49.02     27.99 o 
   0  26   2      161.82       93.50     32.76 o 
   2  26   2       21.29       33.07     31.66 o 
  -1  27   2       21.96       13.31     28.43 o 
   1  27   2      148.01      128.34     31.35 o 
  -2  28   2      192.53      222.94     47.92 o 
   0  28   2       54.48       48.78     30.54 o 
  -1  29   2      128.93       95.67     37.13 o 
   1  29   2      148.24       97.40     34.83 o 
   0  30   2      136.76       80.56     37.78 o 
  -3   1   3      227.39      244.10     62.83 o 
  -1   1   3     1158.78     1061.28     42.20 o 
   1   1   3       20.11       15.68     15.26 o 
   3   1   3       69.45       66.11     28.00 o 
  -4   2   3       22.74       62.62     62.18 o 
  -2   2   3     2780.20     2725.04    100.20 o 
   0   2   3       20.46       15.06      7.30 o 
   2   2   3     1041.50     1065.95     65.96 o 
   4   2   3       53.61       11.83     40.91 o 
  -3   3   3      348.92      425.07     65.85 o 
  -1   3   3     3067.81     2968.23     70.13 o 
   1   3   3      181.15      193.24     34.28 o 
   3   3   3      356.95      416.55     73.15 o 
  -4   4   3       50.55       56.21     42.57 o 
  -2   4   3     3338.05     3152.35    106.70 o 
   0   4   3     1278.95     1254.68     30.23 o 
   2   4   3      853.60      811.32     67.89 o 
   4   4   3       27.66       46.23     44.67 o 
  -3   5   3      421.42      448.58     39.21 o 
  -1   5   3     3100.42     3032.80     72.42 o 
   1   5   3     5691.28     5620.10    143.30 o 
   3   5   3      165.08      179.72     47.61 o 
  -4   6   3       53.01       93.95     56.14 o 
  -2   6   3      655.15      734.15     64.64 o 
   0   6   3      137.78      128.75     10.91 o 
   2   6   3      389.16      465.88     73.45 o 
   4   6   3      181.43      197.25     63.95 o 
  -3   7   3       29.76       45.02     24.79 o 
  -1   7   3      314.77      338.39     20.11 o 
   1   7   3       34.96       27.01     13.07 o 
   3   7   3       19.05      -16.16     67.86 o 
  -4   8   3       44.84       78.68     58.47 o 
  -2   8   3     1269.13     1348.82     53.56 o 
   0   8   3      342.05      371.01     20.28 o 
   2   8   3      975.59     1088.34     71.68 o 
   4   8   3      228.14      128.26     56.88 o 
  -3   9   3      191.51      139.33     34.64 o 
  -1   9   3      344.73      395.02     21.50 o 
   1   9   3       59.12       72.24     17.29 o 
   3   9   3      144.06      107.33     40.17 o 
  -4  10   3      168.66      144.97     93.07 o 
  -2  10   3     1251.20     1282.98     50.91 o 
   0  10   3     5742.42     5419.10    107.59 o 
   2  10   3      140.87      178.21     33.26 o 
   4  10   3      121.79      149.05     58.49 o 
  -3  11   3      186.41      146.00     35.80 o 
  -1  11   3     2415.83     2457.30     59.11 o 
   1  11   3      583.37      623.40     72.90 o 
   3  11   3       11.90      -12.03     23.39 o 
  -4  12   3       61.06       69.85     97.97 o 
  -2  12   3      151.73      178.90     23.42 o 
   0  12   3      368.07      411.65     22.80 o 
   2  12   3      273.97      256.14     39.98 o 
   4  12   3       70.38       61.96     42.20 o 
  -3  13   3      129.34      114.03     33.59 o 
  -1  13   3      323.77      381.17     23.36 o 
   1  13   3      151.43      146.98     21.34 o 
   3  13   3      476.69      364.71    114.17 o 
  -4  14   3      103.95       73.62     86.31 o 
  -2  14   3      636.77      642.06     39.67 o 
   0  14   3      384.77      360.59     23.47 o 
   2  14   3      676.59      625.56     51.15 o 
   4  14   3       63.27       72.13     46.88 o 
  -3  15   3        4.41       -4.80     26.91 o 
  -1  15   3       21.67       21.17     11.73 o 
   1  15   3      101.38       99.18     20.88 o 
   3  15   3      238.61      126.26     53.06 o 
  -4  16   3       64.75       81.62     95.02 o 
  -2  16   3     1152.53     1136.16     63.97 o 
   0  16   3      302.22      295.14     30.33 o 
   2  16   3     2375.39     2445.27     98.25 o 
  -3  17   3      186.14      153.46     40.34 o 
  -1  17   3       73.01       68.85     15.77 o 
   1  17   3      283.45      288.23     32.04 o 
   3  17   3       95.21       91.36     38.23 o 
  -2  18   3       33.19       34.10     22.48 o 
   0  18   3      177.14      202.52     23.46 o 
   2  18   3       96.63       97.80     28.79 o 
  -3  19   3       54.27       54.12     30.05 o 
  -1  19   3       89.91       97.73     18.40 o 
   1  19   3       80.23      141.61     27.18 o 
   3  19   3      165.92       88.82     40.23 o 
  -2  20   3      369.68      309.99     41.70 o 
   0  20   3       46.10       62.54     18.75 o 
   2  20   3     1071.17     1039.19     88.49 o 
  -3  21   3      282.57      356.78     48.48 o 
  -1  21   3      362.58      398.46     38.52 o 
   1  21   3      138.24      117.65     35.18 o 
   3  21   3      647.17      554.04     70.86 o 
  -2  22   3      205.14      170.71     32.21 o 
   0  22   3      434.86      478.16     42.65 o 
   2  22   3      252.99      288.31     43.24 o 
  -3  23   3      193.76      181.26     42.72 o 
  -1  23   3      142.28      171.98     30.07 o 
   1  23   3      317.40      299.16     52.26 o 
   3  23   3      173.74      152.01     43.46 o 
  -2  24   3       40.68       68.60     27.70 o 
   0  24   3      113.97       87.28     26.68 o 
   2  24   3      159.77       83.27     34.26 o 
  -1  25   3       45.52       13.71     22.91 o 
   1  25   3      324.79      346.34     43.20 o 
  -2  26   3       46.40       48.09     29.51 o 
   0  26   3       81.53       52.08     26.49 o 
   2  26   3      497.88      546.55     63.77 o 
  -1  27   3       99.89       88.47     53.31 o 
   1  27   3       19.84       13.43     26.02 o 
   0  28   3      298.12      334.98     50.95 o 
  -1  29   3       18.41        0.49     28.82 o 
   1  29   3      100.02      128.19     34.33 o 
   0  30   3      116.57      119.60     41.34 o 
  -4   0   4      254.47      294.14     76.06 o 
  -2   0   4     3946.96     4155.43    249.38 o 
   0   0   4      963.07     1066.44     91.59 o 
   2   0   4     1620.92     1697.96    123.67 o 
   4   0   4      113.58      159.46     90.77 o 
  -3   1   4       59.55       17.63     24.01 o 
  -1   1   4      238.29      222.27     15.36 o 
   1   1   4      432.60      392.42     29.65 o 
   3   1   4      127.83      154.31     61.85 o 
  -4   2   4       64.63       61.49     39.91 o 
  -2   2   4     5271.91     5286.35    168.10 o 
   0   2   4     1777.51     1657.15     40.99 o 
   2   2   4      106.98       76.88     56.36 o 
   4   2   4        2.97       -7.48     47.56 o 
  -3   3   4     1035.74     1231.33     75.81 o 
  -1   3   4     1126.28     1110.30     34.91 o 
   1   3   4     3761.23     3801.67     91.56 o 
   3   3   4      234.63      242.99     38.95 o 
  -4   4   4      132.75      160.63     63.81 o 
  -2   4   4     2738.30     2690.81     83.86 o 
   0   4   4     2054.72     1918.49     51.33 o 
   2   4   4     1174.20     1015.48     55.29 o 
   4   4   4        3.44      -18.15     40.55 o 
  -3   5   4      587.56      702.58     48.89 o 
  -1   5   4      895.68      935.40     29.28 o 
   1   5   4     3184.61     3357.99     82.48 o 
   3   5   4       16.91       25.33     32.00 o 
  -4   6   4       99.45       72.18     58.08 o 
  -2   6   4      733.32      799.73     41.23 o 
   0   6   4      861.73      830.95     26.56 o 
   2   6   4      859.86      943.44     79.78 o 
   4   6   4        4.83       35.90     47.35 o 
  -3   7   4     1536.70     1493.95     97.14 o 
  -1   7   4      238.94      276.91     16.42 o 
   1   7   4     1024.95      966.34     39.98 o 
   3   7   4        9.45        3.60     30.20 o 
  -4   8   4       36.32       33.93     55.34 o 
  -2   8   4      340.20      355.57     29.20 o 
   0   8   4     2810.28     2645.35     58.94 o 
   2   8   4     1002.02      978.96     64.41 o 
   4   8   4       62.01       29.36     40.78 o 
  -3   9   4      666.47      546.25     41.71 o 
  -1   9   4      217.27      213.25     17.00 o 
   1   9   4     1157.41     1021.70     52.24 o 
   3   9   4       87.66       58.16     31.25 o 
  -4  10   4      210.25      309.90     94.99 o 
  -2  10   4      610.81      604.64     47.25 o 
   0  10   4     1993.22     1996.73     50.10 o 
   2  10   4     1100.86     1113.53     71.73 o 
   4  10   4       27.07       64.96     42.32 o 
  -3  11   4      592.48      757.92     69.57 o 
  -1  11   4     1220.09     1211.25     39.74 o 
   1  11   4        8.33      -12.15     12.35 o 
   3  11   4      187.72      166.84     52.68 o 
  -4  12   4       62.28      102.62     66.34 o 
  -2  12   4      488.81      558.73     35.60 o 
   0  12   4      294.88      283.66     20.10 o 
   2  12   4      411.49      328.30     39.98 o 
   4  12   4        9.50       30.91     42.04 o 
  -3  13   4      110.76      169.95     37.69 o 
  -1  13   4     1093.79     1046.31     38.22 o 
   1  13   4      478.55      417.40     52.33 o 
   3  13   4       28.11       24.83     28.31 o 
  -4  14   4      120.52       63.12     68.73 o 
  -2  14   4     1124.52     1144.49     52.71 o 
   0  14   4      331.21      351.49     23.82 o 
   2  14   4     2631.84     2595.11    100.86 o 
   4  14   4      102.43       67.37     47.81 o 
  -3  15   4      124.29      105.83     38.50 o 
  -1  15   4      243.72      217.27     20.83 o 
   1  15   4      545.70      553.56     40.43 o 
   3  15   4       82.30       76.01     36.90 o 
  -2  16   4       71.54       39.67     22.66 o 
   0  16   4      223.33      181.91     20.30 o 
   2  16   4      744.98      801.38     61.55 o 
  -3  17   4      183.28      168.47     34.60 o 
  -1  17   4      236.78      214.91     22.49 o 
   1  17   4     2585.37     2627.23    134.63 o 
   3  17   4       59.99       20.31     36.13 o 
  -2  18   4      105.23      152.11     29.86 o 
   0  18   4      793.99      701.63     40.02 o 
   2  18   4      817.07      856.69     65.31 o 
  -3  19   4      231.81      261.41     42.40 o 
  -1  19   4      800.57      804.14     39.62 o 
   1  19   4     1754.29     1933.90     80.56 o 
   3  19   4      117.59      145.07     44.89 o 
  -2  20   4      465.78      514.58     64.44 o 
   0  20   4      239.84      237.46     31.01 o 
   2  20   4      611.72      558.13     56.27 o 
  -3  21   4       10.93       -7.88     28.78 o 
  -1  21   4      884.31      909.39     49.92 o 
   1  21   4      507.05      468.62     44.35 o 
   3  21   4       11.61      -10.83     35.65 o 
  -2  22   4      227.96      211.50     34.04 o 
   0  22   4        9.24        7.12     18.77 o 
   2  22   4      135.48       65.63     30.42 o 
  -3  23   4      467.31      532.82     79.62 o 
  -1  23   4      109.02      152.55     29.67 o 
   1  23   4      150.49      140.77     30.76 o 
  -2  24   4      875.37      900.84     63.17 o 
   0  24   4       61.08       45.73     23.70 o 
   2  24   4      159.20      179.03     55.95 o 
  -1  25   4       76.17      123.17     29.71 o 
   1  25   4       20.62        4.76     23.74 o 
  -2  26   4       58.67       40.64     28.84 o 
   0  26   4       92.45       55.53     33.51 o 
   2  26   4       51.92       84.49     36.75 o 
  -1  27   4      106.30      171.79     38.72 o 
   1  27   4      337.30      295.24     43.01 o 
   0  28   4       12.45       45.30     32.24 o 
  -1  29   4      168.73      232.34     55.74 o 
   1  29   4       28.45       27.81     30.71 o 
   0  30   4      312.45      401.35     68.06 o 
  -3   1   5     2378.72     2577.21     94.65 o 
  -1   1   5     3025.48     2847.04    121.88 o 
   1   1   5     2894.43     3064.85     87.28 o 
   3   1   5      242.92      311.40     47.70 o 
  -4   2   5       46.69       25.52     44.38 o 
  -2   2   5      316.57      264.08     23.26 o 
   0   2   5      634.47      701.95     28.32 o 
   2   2   5      888.60      899.05     55.08 o 
   4   2   5       16.38       27.06     53.13 o 
  -3   3   5      432.18      468.06     40.15 o 
  -1   3   5     3542.71     3494.36     79.84 o 
   1   3   5      202.39      197.30     17.40 o 
   3   3   5      131.43      145.43     43.96 o 
  -4   4   5      967.35     1048.22     98.13 o 
  -2   4   5      719.69      662.54     35.80 o 
   0   4   5     1493.02     1446.15     43.66 o 
   2   4   5       28.75       65.93     21.33 o 
   4   4   5      107.00       87.14     53.07 o 
  -3   5   5      917.48      975.07     55.36 o 
  -1   5   5     1137.51     1216.91     35.02 o 
   1   5   5     1056.62     1087.37     37.66 o 
   3   5   5       34.38      -14.03     67.40 o 
  -4   6   5      286.79      454.38    127.86 o 
  -2   6   5      314.42      286.92     40.24 o 
   0   6   5    11637.35    12146.96    235.87 o 
   2   6   5      604.28      592.25     43.38 o 
   4   6   5       33.34      -17.87     56.63 o 
  -3   7   5      274.29      268.14     33.80 o 
  -1   7   5      483.04      529.26     21.83 o 
   1   7   5      312.31      381.38     18.45 o 
   3   7   5       24.64      -12.49     46.78 o 
  -4   8   5      179.89      270.61     90.47 o 
  -2   8   5      245.93      259.63     23.90 o 
   0   8   5     1258.40     1361.38     37.79 o 
   2   8   5      218.63      223.28     46.69 o 
   4   8   5      153.15      128.10     49.41 o 
  -3   9   5      540.86      608.00     47.54 o 
  -1   9   5     3747.98     3982.26     84.20 o 
   1   9   5     3715.93     3842.89     90.12 o 
   3   9   5       91.08       40.37     30.70 o 
  -4  10   5      212.88      186.78     72.51 o 
  -2  10   5      525.82      648.59     36.31 o 
   0  10   5      107.48      135.99     13.89 o 
   2  10   5      145.82      160.00     33.86 o 
   4  10   5      275.77      255.22     59.52 o 
  -3  11   5       63.68       82.51     31.73 o 
  -1  11   5      147.11      140.43     15.29 o 
   1  11   5      168.15      171.74     26.13 o 
   3  11   5      605.37      770.21     91.61 o 
  -4  12   5      369.09      540.48    131.48 o 
  -2  12   5      466.44      493.55     42.96 o 
   0  12   5      657.77      685.86     30.08 o 
   2  12   5     1175.23     1063.36     74.25 o 
   4  12   5       14.69       70.96     47.37 o 
  -3  13   5      909.36     1116.67     86.44 o 
  -1  13   5      221.45      202.62     20.85 o 
   1  13   5     1006.38     1061.70     58.47 o 
   3  13   5      182.44      156.24     41.56 o 
  -4  14   5      257.67      189.16    122.46 o 
  -2  14   5      671.86      666.04     41.56 o 
   0  14   5      150.60      189.84     17.33 o 
   2  14   5     1847.81     1799.36     86.90 o 
  -3  15   5      237.00      299.41     63.40 o 
  -1  15   5      671.80      681.96     33.56 o 
   1  15   5     2129.71     1970.06    189.33 o 
   3  15   5       23.85       23.38     32.27 o 
  -2  16   5      499.10      530.18     35.66 o 
   0  16   5     1649.82     1659.42     48.93 o 
   2  16   5       85.54      123.17     30.95 o 
  -3  17   5      443.61      474.47     77.69 o 
  -1  17   5      668.92      662.63     35.23 o 
   1  17   5     4052.10     4083.38    134.64 o 
   3  17   5      104.33      108.13     61.57 o 
  -2  18   5      245.22      263.48     33.09 o 
   0  18   5     2023.77     2072.87     62.17 o 
   2  18   5       71.11       50.19     25.34 o 
  -3  19   5      156.43      202.96     59.73 o 
  -1  19   5      483.25      515.48     33.92 o 
   1  19   5      853.76      873.69     55.65 o 
   3  19   5       65.43       60.13     39.99 o 
  -2  20   5      156.32      122.71     27.14 o 
   0  20   5     1115.36     1205.31     61.90 o 
   2  20   5      317.44      357.00     68.21 o 
  -3  21   5       95.71      116.02     54.68 o 
  -1  21   5     1657.25     1749.70     63.94 o 
   1  21   5      275.71      278.00     37.02 o 
   3  21   5       32.76       76.92     46.37 o 
  -2  22   5      688.16      691.40     53.10 o 
   0  22   5       28.66       24.50     20.63 o 
   2  22   5      169.29      133.63     36.22 o 
  -3  23   5       16.96       36.95     74.17 o 
  -1  23   5        5.08      -17.92     18.72 o 
   1  23   5       53.79       38.42     24.69 o 
  -2  24   5      896.94      925.63     63.48 o 
   0  24   5      291.68      306.52     55.36 o 
   2  24   5      253.83      266.87     47.52 o 
  -1  25   5       37.52       13.18     26.27 o 
   1  25   5      518.49      539.91     76.87 o 
  -2  26   5       65.24       32.15     35.28 o 
   0  26   5       58.90       21.96     25.01 o 
   2  26   5        8.34      -26.11     29.75 o 
  -1  27   5       25.80      -10.83     33.59 o 
   1  27   5      444.77      473.55     52.94 o 
   0  28   5      259.12      295.63     50.21 o 
  -1  29   5       68.92       58.56     35.80 o 
   1  29   5      293.34      302.08     47.89 o 
   0  30   5      202.50      295.46     58.64 o 
  -4   0   6      107.21       88.39     73.35 o 
  -2   0   6     3399.16     3505.60    142.44 o 
   0   0   6    11083.10    11001.83    382.37 o 
   2   0   6     1387.61     1397.98    115.88 o 
   4   0   6       44.76       37.19     79.03 o 
  -3   1   6      413.38      393.33     60.63 o 
  -1   1   6     1044.44      960.11     63.55 o 
   1   1   6     1380.23     1460.51     52.39 o 
   3   1   6       51.29       55.10     28.73 o 
  -4   2   6       52.28       74.10     53.64 o 
  -2   2   6     1171.89     1239.44     47.32 o 
   0   2   6     1968.81     2067.59     58.56 o 
   2   2   6     1497.69     1381.24     94.80 o 
   4   2   6      489.54      687.90    110.35 o 
  -3   3   6      989.02     1025.88     93.44 o 
  -1   3   6     1591.33     1684.77     59.46 o 
   1   3   6     1314.14     1232.81     42.87 o 
   3   3   6      490.35      588.02     76.53 o 
  -4   4   6      670.15      659.40    171.54 o 
  -2   4   6      838.46      869.44     68.90 o 
   0   4   6     3812.69     4030.22     88.18 o 
   2   4   6      265.08      277.55     34.72 o 
   4   4   6      234.39      303.46     74.40 o 
  -3   5   6      915.33      990.52     91.94 o 
  -1   5   6     2915.33     2910.41     61.16 o 
   1   5   6     8180.79     8735.21    196.41 o 
   3   5   6       97.68      130.22     45.20 o 
  -4   6   6      193.47      185.49     71.32 o 
  -2   6   6     1352.69     1350.44    104.48 o 
   0   6   6     2972.46     3125.18     81.36 o 
   2   6   6      721.94      668.77     47.97 o 
   4   6   6      939.08      937.53    118.16 o 
  -3   7   6      254.78      276.79     55.28 o 
  -1   7   6      524.38      643.33     24.27 o 
   1   7   6     1102.08     1109.46     38.38 o 
   3   7   6      201.54      183.13     53.54 o 
  -4   8   6     1518.91     1597.17    165.06 o 
  -2   8   6       50.25       65.61     16.29 o 
   0   8   6     1387.53     1454.37     44.07 o 
   2   8   6      375.73      339.88     56.63 o 
   4   8   6      344.64      370.62     78.60 o 
  -3   9   6      308.22      270.78     73.86 o 
  -1   9   6     1205.97     1312.59     38.12 o 
   1   9   6      413.67      452.30     25.35 o 
   3   9   6      139.42      139.04     38.74 o 
  -4  10   6      383.12      723.09    300.84 o 
  -2  10   6      226.91      222.36     48.81 o 
   0  10   6      175.70      182.66     16.75 o 
   2  10   6      394.19      474.02     52.59 o 
   4  10   6      506.96      423.92     71.00 o 
  -3  11   6     1406.43     1701.25    107.26 o 
  -1  11   6       97.72       89.24     13.32 o 
   1  11   6      421.72      465.65     25.93 o 
   3  11   6     1250.50     1196.34     92.25 o 
  -4  12   6      178.86      153.13     71.87 o 
  -2  12   6     1110.50     1110.80     49.70 o 
   0  12   6      366.77      431.93     25.77 o 
   2  12   6       94.73       91.48     30.58 o 
  -3  13   6     1231.07     1041.97    169.70 o 
  -1  13   6      297.43      290.42     23.29 o 
   1  13   6      818.45      926.21     50.63 o 
   3  13   6      517.67      549.03     68.28 o 
  -4  14   6        1.19        1.71     55.23 o 
  -2  14   6      696.09      629.93     46.53 o 
   0  14   6      404.76      413.12     37.37 o 
   2  14   6      964.43      961.69     66.58 o 
  -3  15   6      226.53      292.12     99.80 o 
  -1  15   6     1104.05     1189.29     57.74 o 
   1  15   6     1850.55     1799.69     98.80 o 
   3  15   6      606.26      613.42     77.86 o 
  -2  16   6      929.93      955.90     43.92 o 
   0  16   6     1915.10     1849.21     52.22 o 
   2  16   6      836.95      897.95     67.60 o 
  -3  17   6      131.93      149.77     58.66 o 
  -1  17   6     1484.30     1467.40     53.42 o 
   1  17   6     4805.70     4585.08    147.77 o 
   3  17   6       49.39       44.38     38.22 o 
  -2  18   6       86.13       79.41     23.36 o 
   0  18   6     4731.99     4909.52    105.16 o 
   2  18   6      199.90      176.74     36.89 o 
  -3  19   6       98.69      120.95     57.10 o 
  -1  19   6     1574.78     1572.68     56.57 o 
   1  19   6      259.30      237.43     52.98 o 
   3  19   6       67.62       95.56     41.81 o 
  -2  20   6      141.55      180.22     30.67 o 
   0  20   6     2597.13     2600.10     82.69 o 
   2  20   6       27.33       -0.47     26.87 o 
  -3  21   6       90.06      149.02     62.16 o 
  -1  21   6      506.03      494.04     35.95 o 
   1  21   6      969.58      986.07    102.32 o 
   3  21   6       40.74       43.10     40.42 o 
  -2  22   6       91.29       81.57     26.82 o 
   0  22   6      581.35      710.03     61.62 o 
   2  22   6        0.95      -11.44     25.53 o 
  -1  23   6      688.34      739.27     52.08 o 
   1  23   6      485.67      702.64     67.15 o 
  -2  24   6      232.80      178.43     33.47 o 
   0  24   6       63.98       47.13     26.33 o 
   2  24   6       53.71       30.18     31.78 o 
  -1  25   6      263.68      203.07     39.62 o 
   1  25   6       80.74       76.19     33.40 o 
  -2  26   6      242.46      252.49     41.28 o 
   0  26   6      263.21      299.30     41.96 o 
   2  26   6      275.26      291.34     53.13 o 
  -1  27   6       66.82       73.35     40.84 o 
   1  27   6      307.33      384.31     64.82 o 
   0  28   6       14.28       44.90     33.12 o 
  -1  29   6      324.87      416.13     58.06 o 
  -3   1   7       22.50       -4.08     27.36 o 
  -1   1   7      899.37      913.89     64.90 o 
   1   1   7     1024.22      983.73     50.05 o 
   3   1   7      524.58      505.15     79.82 o 
  -4   2   7      244.40      178.78     58.90 o 
  -2   2   7      315.79      341.88     40.31 o 
   0   2   7     3866.27     3785.01     96.48 o 
   2   2   7      637.23      592.44     49.47 o 
   4   2   7      881.20     1096.99    143.42 o 
  -3   3   7       12.61        2.75     28.76 o 
  -1   3   7     1911.24     2000.47     57.86 o 
   1   3   7      516.21      555.19     35.30 o 
   3   3   7      772.39      819.26    144.26 o 
  -4   4   7      477.57      495.09     87.39 o 
  -2   4   7      111.44      134.24     22.59 o 
   0   4   7     2275.25     2659.72     72.26 o 
   2   4   7     1162.94     1126.13     75.24 o 
   4   4   7      189.91       46.54     82.61 o 
  -3   5   7       16.94       13.97     29.29 o 
  -1   5   7      640.39      780.64     25.29 o 
   1   5   7     1326.72     1484.63     50.12 o 
   3   5   7      398.76      465.37     72.51 o 
  -4   6   7      554.27      384.62    116.94 o 
  -2   6   7      221.22      253.25     24.25 o 
   0   6   7      762.00      811.14     54.00 o 
   2   6   7       34.61       11.56     29.07 o 
   4   6   7      327.49      399.31     85.64 o 
  -3   7   7       46.57      -16.99     27.57 o 
  -1   7   7     2734.57     2756.38     61.70 o 
   1   7   7      678.47      629.06     29.13 o 
   3   7   7       65.92        8.14     42.37 o 
  -4   8   7      213.57      256.45     80.55 o 
  -2   8   7      225.15      248.33     26.64 o 
   0   8   7     5011.21     5457.68    169.75 o 
   2   8   7      333.14      301.29     91.55 o 
   4   8   7      270.47      281.67     64.44 o 
  -3   9   7       97.34       79.16     39.20 o 
  -1   9   7      300.98      334.45     20.55 o 
   1   9   7      127.92      103.89     16.87 o 
   3   9   7       52.73       55.64     44.11 o 
  -4  10   7      103.96       93.23     65.42 o 
  -2  10   7      243.92      255.62     31.79 o 
   0  10   7      577.63      535.23     29.50 o 
   2  10   7     1115.62      942.79     71.68 o 
   4  10   7      395.81      603.05     85.67 o 
  -3  11   7      554.25      633.76     88.22 o 
  -1  11   7      515.44      520.64     27.57 o 
   1  11   7       63.77       69.65     14.63 o 
   3  11   7      618.90      709.71     77.45 o 
  -4  12   7       85.15       44.66     66.14 o 
  -2  12   7     2153.11     2213.42     71.63 o 
   0  12   7      183.07      170.75     18.46 o 
   2  12   7      978.90      836.15     71.36 o 
  -3  13   7      101.81       96.21     88.70 o 
  -1  13   7      784.83      799.35     38.44 o 
   1  13   7      178.51      143.61     25.46 o 
   3  13   7      100.85       62.92     37.24 o 
  -2  14   7      862.58      974.06     49.61 o 
   0  14   7     1801.57     1873.30     63.97 o 
   2  14   7      515.66      531.50     60.58 o 
  -3  15   7       42.46       61.80     59.96 o 
  -1  15   7     3580.90     3597.52    118.36 o 
   1  15   7      723.82      801.61     51.51 o 
   3  15   7      692.35      571.63     70.92 o 
  -2  16   7      678.95      634.37     62.45 o 
   0  16   7     2114.67     2106.99     66.61 o 
   2  16   7      268.57      217.27     69.97 o 
  -3  17   7       28.05       77.76     63.50 o 
  -1  17   7      260.20      263.85     22.80 o 
   1  17   7       83.02      102.93     28.63 o 
   3  17   7        2.35       25.78     35.13 o 
  -2  18   7       34.77       37.29     17.33 o 
   0  18   7     4577.88     4558.09    108.57 o 
   2  18   7      125.42      171.75     37.49 o 
  -3  19   7       14.74       13.49     46.80 o 
  -1  19   7       37.69       31.57     14.77 o 
   1  19   7     1043.88     1024.36     69.18 o 
   3  19   7       24.89        0.35     39.95 o 
  -2  20   7       67.58       59.69     21.88 o 
   0  20   7     1133.11     1250.18     86.42 o 
   2  20   7      161.77      159.13     39.20 o 
  -3  21   7      140.34       75.64     55.06 o 
  -1  21   7      279.79      306.74     27.97 o 
   1  21   7     1603.50     1735.09     93.22 o 
  -2  22   7      106.21      108.61     25.72 o 
   0  22   7       16.56       23.03     19.67 o 
   2  22   7     1492.45     1385.87     92.63 o 
  -1  23   7      336.01      346.69     33.56 o 
   1  23   7       88.25      112.24     34.90 o 
  -2  24   7      192.81      150.89     40.84 o 
   0  24   7      177.06      221.39     40.02 o 
   2  24   7      165.03      152.44     42.38 o 
  -1  25   7      342.58      461.73     52.27 o 
   1  25   7       25.14       -7.84     29.66 o 
  -2  26   7      208.64      209.71     47.25 o 
   0  26   7      554.68      515.79     86.66 o 
  -1  27   7      161.76      199.09     56.95 o 
   1  27   7      137.89      208.87     46.80 o 
   0  28   7      189.29      121.06     35.78 o 
  -4   0   8       93.82      129.93     77.95 o 
  -2   0   8       24.65       89.99     41.98 o 
   0   0   8      421.02      466.64     37.57 o 
   2   0   8     1079.12      806.64     94.79 o 
   4   0   8      208.21      165.49    106.80 o 
  -3   1   8      271.44      297.67     54.50 o 
  -1   1   8      268.83      213.65     35.66 o 
   1   1   8      238.80      270.27     27.67 o 
   3   1   8      972.32      916.47     96.12 o 
  -4   2   8      109.17      161.89     82.95 o 
  -2   2   8      165.13      223.96     42.40 o 
   0   2   8      401.66      415.22     45.83 o 
   2   2   8      474.76      398.58     44.30 o 
   4   2   8      172.24      174.33    112.84 o 
  -3   3   8       16.60      -18.66     27.28 o 
  -1   3   8      724.35      809.39     40.33 o 
   1   3   8      252.30      230.72     22.88 o 
   3   3   8      926.94     1016.28    100.83 o 
  -4   4   8       79.84       98.23     54.62 o 
  -2   4   8      668.48      565.73     94.97 o 
   0   4   8     2348.38     2580.68     72.75 o 
   2   4   8      244.07      267.43     38.70 o 
   4   4   8      310.88      485.87    141.16 o 
  -3   5   8        9.18       26.75     31.22 o 
  -1   5   8     1513.68     1570.75     62.20 o 
   1   5   8     1559.27     1609.12     58.94 o 
   3   5   8      980.35     1225.34    118.57 o 
  -4   6   8      102.44      121.03    103.55 o 
  -2   6   8      298.50      272.23     45.94 o 
   0   6   8       68.50       76.31     13.46 o 
   2   6   8       52.14       14.06     31.88 o 
   4   6   8      186.79      209.44    101.25 o 
  -3   7   8      221.90      180.47     48.62 o 
  -1   7   8     2378.24     2340.44     54.91 o 
   1   7   8     1250.44     1269.14     44.72 o 
   3   7   8      357.21      149.81    105.21 o 
  -4   8   8       87.29      169.98     97.98 o 
  -2   8   8      111.36       83.92     36.49 o 
   0   8   8      136.01       75.83     19.15 o 
   2   8   8       19.81        0.83     29.94 o 
  -3   9   8       95.06      156.76     47.64 o 
  -1   9   8      583.69      585.86     37.23 o 
   1   9   8      497.10      518.44     33.45 o 
   3   9   8       44.44       56.04     34.46 o 
  -4  10   8        2.72      -18.39     58.00 o 
  -2  10   8        1.81        3.42     25.31 o 
   0  10   8      845.52      837.40     37.76 o 
   2  10   8      292.43      319.26     45.42 o 
  -3  11   8      204.27      240.35     57.45 o 
  -1  11   8      584.18      586.23     28.84 o 
   1  11   8      638.53      676.83     44.80 o 
   3  11   8      410.34      529.34     69.10 o 
  -2  12   8     1104.32     1042.61     91.61 o 
   0  12   8       15.63       -2.91     12.75 o 
   2  12   8      152.49      240.34     43.33 o 
  -3  13   8      152.46      194.90     75.51 o 
  -1  13   8       79.25       96.00     17.75 o 
   1  13   8      339.68      381.24     37.47 o 
   3  13   8     1062.32     1046.83    143.14 o 
  -2  14   8      104.51       98.26     38.50 o 
   0  14   8       52.44       36.28     17.31 o 
   2  14   8      125.12      183.12     42.92 o 
  -3  15   8       17.95       45.85     44.37 o 
  -1  15   8     2605.03     2681.11     78.17 o 
   1  15   8      204.86      235.00     41.96 o 
   3  15   8       54.23      -30.65     31.91 o 
  -2  16   8      392.57      367.95     47.57 o 
   0  16   8     1617.95     1683.55     57.61 o 
   2  16   8      306.39      340.77     53.87 o 
  -3  17   8       19.10       31.08     43.30 o 
  -1  17   8     1330.49     1330.91     51.02 o 
   1  17   8      563.44      540.87     52.14 o 
   3  17   8      111.44       89.64     43.75 o 
  -2  18   8       35.21       43.42     25.02 o 
   0  18   8     1925.54     2043.97    100.94 o 
   2  18   8      110.17      116.25     36.36 o 
  -3  19   8       28.97       20.87     43.98 o 
  -1  19   8     2159.99     2257.89     65.12 o 
   1  19   8      628.33      627.00     57.69 o 
   3  19   8       66.20       93.63     46.49 o 
  -2  20   8       11.31       15.82     29.70 o 
   0  20   8      294.81      345.55     35.10 o 
   2  20   8      338.85      336.02     51.00 o 
  -1  21   8      296.93      304.77     28.53 o 
   1  21   8      325.87      269.71     43.15 o 
  -2  22   8       22.33      -10.26     37.72 o 
   0  22   8       48.68       57.31     22.91 o 
   2  22   8      862.89      921.58    109.09 o 
  -1  23   8      160.58      158.07     25.87 o 
   1  23   8      197.05      156.85     39.16 o 
  -2  24   8       24.39        5.39     42.04 o 
   0  24   8       40.51       41.83     26.36 o 
   2  24   8      163.26      220.60     48.71 o 
  -1  25   8      297.66      345.30     43.02 o 
   1  25   8       51.81       81.19     34.98 o 
   0  26   8      152.62      144.98     36.24 o 
  -1  27   8       70.72       62.55     32.75 o 
   1  27   8       48.12       62.09     38.64 o 
   0  28   8      254.17      364.10     51.39 o 
  -3   1   9       53.17       37.08     32.89 o 
  -1   1   9      457.08      440.86     52.08 o 
   1   1   9      267.48      268.09     26.47 o 
   3   1   9      303.41      294.50     76.50 o 
  -4   2   9        9.33       11.33     48.30 o 
  -2   2   9      548.53      652.03     70.13 o 
   0   2   9       30.22       63.56     15.26 o 
   2   2   9      702.72      659.56     72.31 o 
   4   2   9       55.02       74.43     68.27 o 
  -3   3   9       30.71        9.74     40.30 o 
  -1   3   9      574.33      541.20     57.43 o 
   1   3   9      303.29      297.36     27.54 o 
   3   3   9      774.58      760.83     92.05 o 
  -4   4   9       22.04       96.10     51.77 o 
  -2   4   9      199.69      183.65     40.73 o 
   0   4   9      889.41      934.94     47.03 o 
   2   4   9      126.35      133.34     32.86 o 
  -3   5   9       32.98      -10.71     30.64 o 
  -1   5   9       93.84      115.84     12.24 o 
   1   5   9      451.93      494.76     36.08 o 
   3   5   9      663.54      701.10     91.82 o 
  -4   6   9       79.64      183.16     65.15 o 
  -2   6   9        4.45      -28.73     19.16 o 
   0   6   9      231.95      298.96     25.22 o 
   2   6   9       84.59       86.34     73.78 o 
  -3   7   9        9.53       -7.17     28.71 o 
  -1   7   9     1749.99     1812.93     56.05 o 
   1   7   9      425.84      415.72     28.16 o 
   3   7   9      142.23      171.60     58.93 o 
  -4   8   9       53.97      -45.93     68.04 o 
  -2   8   9      345.76      377.75     57.72 o 
   0   8   9      586.18      665.74     33.64 o 
   2   8   9      202.35      149.38     46.23 o 
  -3   9   9       61.51      136.69     45.11 o 
  -1   9   9      118.71       89.41     22.79 o 
   1   9   9      595.34      563.35     43.36 o 
   3   9   9      203.13      257.56     51.29 o 
  -4  10   9       38.39      146.70    100.64 o 
  -2  10   9      215.21      165.24     71.74 o 
   0  10   9      380.22      422.17     34.86 o 
   2  10   9      637.08      534.98     59.86 o 
  -3  11   9       99.96       79.29     41.25 o 
  -1  11   9      443.11      451.88     26.04 o 
   1  11   9      124.16      107.70     26.94 o 
   3  11   9       89.71       47.61     37.41 o 
  -2  12   9      214.20      215.07     92.71 o 
   0  12   9       11.72       24.80     14.61 o 
   2  12   9      556.27      523.53     60.73 o 
  -3  13   9      147.07      245.41     59.78 o 
  -1  13   9      428.83      485.32     29.38 o 
   1  13   9      421.89      459.50     49.94 o 
   3  13   9       55.63       24.05     36.99 o 
  -2  14   9      336.21      332.49     81.31 o 
   0  14   9      236.95      280.96     27.13 o 
   2  14   9      168.46      191.55     43.37 o 
  -3  15   9       81.40       74.75     66.82 o 
  -1  15   9     1678.37     1653.16     55.14 o 
   1  15   9       40.53       10.26     18.95 o 
   3  15   9      183.12      138.28     55.10 o 
  -2  16   9      621.19      569.38    113.38 o 
   0  16   9        8.44       -1.93     14.95 o 
   2  16   9       33.12       31.99     32.41 o 
  -3  17   9        8.30       10.37     51.94 o 
  -1  17   9      501.55      606.34     52.00 o 
   1  17   9      364.78      389.01     41.64 o 
   3  17   9      136.08       64.10     41.10 o 
  -2  18   9      200.55      200.00     44.30 o 
   0  18   9      142.70      164.59     45.06 o 
   2  18   9       56.55      -14.74     30.61 o 
  -3  19   9       57.88      -24.62     47.69 o 
  -1  19   9      138.14      194.22     23.64 o 
   1  19   9       35.74       23.07     26.35 o 
  -2  20   9      424.08      390.40     55.98 o 
   0  20   9      419.90      412.92     38.30 o 
   2  20   9      355.77      307.39     90.46 o 
  -1  21   9      236.78      200.50     31.64 o 
   1  21   9      330.15      326.18     52.01 o 
  -2  22   9      688.85      454.89     81.47 o 
   0  22   9       45.48       38.73     22.85 o 
   2  22   9      171.52      150.22     42.11 o 
  -1  23   9       19.14       22.97     22.16 o 
   1  23   9      181.23      230.45     56.08 o 
  -2  24   9      176.59      156.75     58.32 o 
   0  24   9        3.76      -12.67     21.68 o 
  -1  25   9      183.81      220.01     34.54 o 
   1  25   9      224.50      292.00     50.11 o 
   0  26   9       91.96       90.98     33.40 o 
  -1  27   9      216.03      274.06     68.51 o 
  -4   0  10       86.37      133.50     82.06 o 
  -2   0  10      807.36      453.08     84.17 o 
   0   0  10        5.96       -8.11     14.68 o 
   2   0  10     3467.82     3231.81    155.47 o 
  -3   1  10      222.67      174.50     84.58 o 
  -1   1  10       64.77       66.74     31.56 o 
   1   1  10     1489.51     1437.42     81.36 o 
   3   1  10       55.70       28.15     48.31 o 
  -4   2  10       31.78       22.28     48.86 o 
  -2   2  10      537.91      517.59     63.79 o 
   0   2  10      359.86      386.01     37.38 o 
   2   2  10     2016.46     2063.95     74.73 o 
  -3   3  10      119.58       83.45     39.88 o 
  -1   3  10      615.59      578.97     62.17 o 
   1   3  10      439.52      477.39     45.43 o 
   3   3  10       38.13      -35.55     45.71 o 
  -4   4  10       71.01       22.24     83.85 o 
  -2   4  10       75.35       79.04     32.42 o 
   0   4  10       82.07       84.52     17.10 o 
   2   4  10      776.64      724.70     82.43 o 
  -3   5  10      340.51      314.75     62.31 o 
  -1   5  10        6.09      -18.77     16.12 o 
   1   5  10       39.17       25.47     14.78 o 
   3   5  10      337.40      309.11     68.03 o 
  -4   6  10      262.09      305.90     77.86 o 
  -2   6  10      852.43      745.26     78.74 o 
   0   6  10      441.89      457.40     31.91 o 
   2   6  10      803.58      888.52     89.55 o 
  -3   7  10      263.71      175.49     75.63 o 
  -1   7  10       70.63       79.75     18.94 o 
   1   7  10      515.32      519.93     33.25 o 
   3   7  10      121.31      145.58    114.54 o 
  -2   8  10      562.70      451.84     65.79 o 
   0   8  10      968.07     1061.27     76.29 o 
   2   8  10      132.69       74.98     40.58 o 
  -3   9  10      233.17      239.17     86.26 o 
  -1   9  10       16.48        5.70     13.86 o 
   1   9  10      457.73      487.24     44.62 o 
   3   9  10      165.35      160.48     54.64 o 
  -2  10  10      217.31      316.58     57.58 o 
   0  10  10      105.30       90.36     21.41 o 
   2  10  10       10.79      -15.49     24.68 o 
  -3  11  10      539.55      500.94     76.80 o 
  -1  11  10      198.66      228.42     26.50 o 
   1  11  10       86.56      114.34     35.97 o 
   3  11  10       37.24       61.28     56.37 o 
  -2  12  10     1019.68     1046.81     97.75 o 
   0  12  10      760.89      790.77     52.56 o 
   2  12  10      154.80      131.84     38.45 o 
  -3  13  10      300.65      290.88     67.60 o 
  -1  13  10      455.81      474.61     39.49 o 
   1  13  10      333.78      317.39     36.09 o 
   3  13  10      104.94      112.12     44.40 o 
  -2  14  10      844.84      786.64     89.84 o 
   0  14  10      132.96      207.55     25.37 o 
   2  14  10      338.32      482.99     85.75 o 
  -3  15  10      308.78      183.24     83.56 o 
  -1  15  10      419.53      441.23     37.73 o 
   1  15  10      181.53      142.35     47.32 o 
   3  15  10       34.91       31.45     41.74 o 
  -2  16  10      199.18      131.34     45.53 o 
   0  16  10      116.21      110.23     24.46 o 
   2  16  10      182.79      120.29     40.81 o 
  -3  17  10       66.48       34.20     50.40 o 
  -1  17  10       30.55        5.03     18.64 o 
   1  17  10       12.04       -7.58     19.94 o 
  -2  18  10     1112.24     1231.54    177.00 o 
   0  18  10       69.53       62.33     23.41 o 
   2  18  10      528.85      679.71     78.56 o 
  -1  19  10      790.57      859.72     67.21 o 
   1  19  10       99.37       83.58     27.97 o 
  -2  20  10      162.73      104.41     40.18 o 
   0  20  10      147.60      150.95     31.74 o 
   2  20  10       71.40       72.16     40.29 o 
  -1  21  10      103.23      100.66     32.85 o 
   1  21  10      105.58      154.35     38.17 o 
  -2  22  10      189.80      187.38     59.88 o 
   0  22  10       27.64       37.99     25.16 o 
   2  22  10      167.42      149.47     51.36 o 
  -1  23  10       88.83      116.29     35.16 o 
   1  23  10      184.08      283.94     48.52 o 
   0  24  10      100.10       65.36     31.05 o 
  -1  25  10       75.38       99.77     48.01 o 
   1  25  10        4.08       27.55     35.48 o 
   0  26  10      161.59      197.97     45.63 o 
  -3   1  11      270.07      218.27     93.03 o 
  -1   1  11     2746.27     2970.85    239.99 o 
   1   1  11     1347.16     1342.56     58.96 o 
   3   1  11       34.45       53.05     51.17 o 
  -4   2  11      154.08      169.19     64.27 o 
  -2   2  11      165.07      116.53     37.35 o 
   0   2  11      247.73      270.82     28.42 o 
   2   2  11      535.87      611.35     43.77 o 
  -3   3  11      565.63      495.27    101.49 o 
  -1   3  11     1386.38     1108.96     88.70 o 
   1   3  11      113.08      108.83     21.91 o 
   3   3  11       24.50      -18.98     39.98 o 
  -2   4  11     1609.58     1650.85    214.15 o 
   0   4  11       84.19       83.62     21.14 o 
   2   4  11     1275.46     1270.54     85.89 o 
  -3   5  11      528.33      579.48     91.49 o 
  -1   5  11       10.70       -8.85     18.04 o 
   1   5  11      151.60      157.67     24.14 o 
   3   5  11       69.96       57.68     50.35 o 
  -2   6  11      654.09      680.03    144.24 o 
   0   6  11      211.66      176.54     22.89 o 
   2   6  11      220.27      186.23     41.24 o 
  -3   7  11      674.59      800.57    259.54 o 
  -1   7  11       46.82       34.61     22.57 o 
   1   7  11      378.78      389.21     30.70 o 
   3   7  11       99.11       50.25    167.00 o 
  -2   8  11        5.33      -33.81     25.06 o 
   0   8  11      842.59      839.93     45.26 o 
   2   8  11       12.86       13.28     34.82 o 
  -3   9  11      842.04      831.01     99.92 o 
  -1   9  11      207.87      177.89     44.88 o 
   1   9  11     1354.75     1533.87    103.89 o 
   3   9  11      119.20       83.25     42.79 o 
  -2  10  11      293.05      323.76     59.66 o 
   0  10  11      334.97      369.68     30.12 o 
   2  10  11      227.54      170.78     60.56 o 
  -3  11  11      115.02      166.23     55.94 o 
  -1  11  11      259.46      225.51     39.38 o 
   1  11  11      594.95      611.23     53.32 o 
   3  11  11       21.15       62.75     44.18 o 
  -2  12  11       11.36        5.93     30.48 o 
   0  12  11      625.15      577.45     46.92 o 
   2  12  11      536.58      506.21     64.71 o 
  -3  13  11      121.99       57.25     59.39 o 
  -1  13  11      277.31      259.54     43.07 o 
   1  13  11      410.49      324.33     43.12 o 
   3  13  11       61.85       61.47     43.24 o 
  -2  14  11      374.29      643.44     86.30 o 
   0  14  11       99.73       90.69     21.64 o 
   2  14  11      189.48      186.24     50.29 o 
  -3  15  11      296.09      349.82     74.44 o 
  -1  15  11      315.56      337.20     49.28 o 
   1  15  11      199.17      112.43     41.00 o 
  -2  16  11      407.06      506.55    112.85 o 
   0  16  11      204.05      185.82     31.86 o 
   2  16  11      228.78       65.33     81.73 o 
  -3  17  11        6.06       81.14     72.81 o 
  -1  17  11       77.07       47.43     30.10 o 
   1  17  11      200.96      208.06     34.50 o 
  -2  18  11      196.85      189.90    107.95 o 
   0  18  11       88.72       96.80     26.88 o 
   2  18  11       60.66       59.23     37.26 o 
  -1  19  11      371.38      326.81     70.66 o 
   1  19  11      161.25      182.74     35.64 o 
  -2  20  11       62.99      123.63     47.01 o 
   0  20  11       96.84      166.91     33.51 o 
   2  20  11        5.85      -22.19     35.87 o 
  -1  21  11        3.73       44.19     41.28 o 
   1  21  11      549.99      589.61     63.18 o 
  -2  22  11      425.59      415.15    106.10 o 
   0  22  11      204.58      242.82     44.61 o 
  -1  23  11       39.14      102.84     52.17 o 
   1  23  11      155.70      250.56     51.20 o 
   0  24  11      276.42      224.18     40.39 o 
  -1  25  11      123.98      180.18     81.93 o 
  -2   0  12        0.98      -13.68     30.93 o 
   0   0  12      755.05      718.04     84.22 o 
   2   0  12      349.41      353.12     59.40 o 
  -3   1  12      215.53      141.91     48.02 o 
  -1   1  12      231.71      232.36     47.04 o 
   1   1  12     5903.33     5893.07    156.11 o 
   3   1  12        0.52       86.74     53.44 o 
  -2   2  12       27.23       42.57     31.70 o 
   0   2  12     8248.84     8624.10    188.65 o 
   2   2  12      174.21      179.24     34.15 o 
  -3   3  12       87.01       34.52     37.90 o 
  -1   3  12     1338.99     1283.05    159.23 o 
   1   3  12      321.30      331.85     34.00 o 
   3   3  12       86.73       91.38     77.26 o 
  -2   4  12     1658.45     1620.25    227.51 o 
   0   4  12      265.46      279.38     29.03 o 
   2   4  12      639.04      610.15     64.24 o 
  -3   5  12       47.64       -2.64     35.29 o 
  -1   5  12      842.05      851.33     95.50 o 
   1   5  12      188.29      192.31     35.24 o 
   3   5  12      217.65       83.43     54.53 o 
  -2   6  12     1413.04     1190.01    104.08 o 
   0   6  12      174.00      212.07     26.04 o 
   2   6  12      969.94      977.07     80.88 o 
  -3   7  12      256.63      256.63    131.43 o 
  -1   7  12      229.55      171.14     34.71 o 
   1   7  12      275.58      291.38     32.71 o 
   3   7  12       76.39      -49.80     41.67 o 
  -2   8  12      432.18      402.07     67.46 o 
   0   8  12       95.89       90.10     22.37 o 
   2   8  12      135.10      124.52     33.99 o 
  -3   9  12      495.97      523.11    102.00 o 
  -1   9  12      227.77      212.43     56.36 o 
   1   9  12      192.41      135.46     30.63 o 
   3   9  12       83.60      104.86     46.91 o 
  -2  10  12      107.78        5.73     30.21 o 
   0  10  12      327.96      312.72     32.36 o 
   2  10  12      315.54      264.08     50.60 o 
  -3  11  12      383.76      348.22     72.62 o 
  -1  11  12       71.04       63.12     28.31 o 
   1  11  12      297.47      256.95     71.61 o 
   3  11  12       16.57       34.64     42.61 o 
  -2  12  12      154.01      232.08     87.01 o 
   0  12  12      396.03      409.66     33.33 o 
   2  12  12       42.47       79.45     44.66 o 
  -3  13  12      361.65      243.85     67.31 o 
  -1  13  12       32.05       46.74     26.87 o 
   1  13  12      344.22      348.61     45.79 o 
  -2  14  12      149.04      164.51     53.14 o 
   0  14  12      717.16      740.21     59.66 o 
   2  14  12      166.47      168.86     46.80 o 
  -3  15  12      105.79       59.50     49.34 o 
  -1  15  12      156.34      101.89     37.60 o 
   1  15  12      347.05      314.00     44.79 o 
  -2  16  12      254.88      213.15     57.09 o 
   0  16  12       75.18       89.82     29.76 o 
   2  16  12       52.83       20.43     57.15 o 
  -1  17  12      138.83      130.03     37.62 o 
   1  17  12      122.15       76.23     35.14 o 
  -2  18  12       40.90       37.87     44.59 o 
   0  18  12       68.53       41.94     24.98 o 
   2  18  12       71.76       77.89     40.61 o 
  -1  19  12       30.17       69.30     34.80 o 
   1  19  12       94.65       37.57     27.83 o 
  -2  20  12      304.83      354.63     62.16 o 
   0  20  12        1.37       45.55     29.95 o 
  -1  21  12      374.49      470.44     82.34 o 
   1  21  12      375.68      516.60     61.31 o 
   0  22  12      137.31      147.77     40.84 o 
  -1  23  12      100.90      110.45     91.83 o 
   1  23  12      286.20      382.50     71.85 o 
   0  24  12      452.82      560.47     66.40 o 
  -3   1  13       64.75       35.68     39.15 o 
  -1   1  13     1087.24     1340.82    107.69 o 
   1   1  13     1947.69     1984.35     69.74 o 
   3   1  13       92.72       35.44     54.96 o 
  -2   2  13      200.67      218.90     51.40 o 
   0   2  13     2053.00     2166.71     90.79 o 
   2   2  13      364.10      352.64     53.56 o 
  -3   3  13       76.12       59.87     42.72 o 
  -1   3  13      194.32      181.55     43.72 o 
   1   3  13     2023.41     1985.28    145.29 o 
   3   3  13      436.98      669.82    108.83 o 
  -2   4  13       14.64       49.65     34.29 o 
   0   4  13      101.34       53.88     26.37 o 
   2   4  13      698.35      700.14     72.08 o 
  -3   5  13      281.41      218.08     59.79 o 
  -1   5  13      952.32      897.43    166.03 o 
   1   5  13      542.17      665.23     74.37 o 
   3   5  13      853.69     1155.16    194.40 o 
  -2   6  13       19.73       17.40     39.84 o 
   0   6  13      176.24       99.40     41.78 o 
   2   6  13      236.67      258.04     49.56 o 
  -3   7  13       94.70       92.08     47.45 o 
  -1   7  13      202.75      119.39     38.03 o 
   1   7  13       42.97       34.63     19.70 o 
   3   7  13      914.56      971.40    213.34 o 
  -2   8  13       97.95       23.94     34.01 o 
   0   8  13      187.36      225.13     40.72 o 
   2   8  13      127.98      129.68     39.52 o 
  -3   9  13      300.20      191.14     58.78 o 
  -1   9  13      800.70      707.69     67.95 o 
   1   9  13      403.47      288.90     40.22 o 
   3   9  13       31.59      121.56     50.86 o 
  -2  10  13      182.28      168.02    139.02 o 
   0  10  13     1217.81     1254.05    118.63 o 
   2  10  13       75.42       21.31     41.96 o 
  -3  11  13       32.87       49.50     45.57 o 
  -1  11  13      360.38      216.59     42.44 o 
   1  11  13       24.49       38.54     24.54 o 
  -2  12  13       85.69       59.66     40.53 o 
   0  12  13      862.91      741.89     68.98 o 
   2  12  13      166.88      149.30     45.88 o 
  -3  13  13      166.77      124.76     64.29 o 
  -1  13  13       80.85       59.20     53.97 o 
   1  13  13      537.14      511.55     90.68 o 
  -2  14  13      307.68      219.14     77.35 o 
   0  14  13      217.84       95.25     64.78 o 
   2  14  13      200.03      231.20     52.80 o 
  -1  15  13      307.89      219.44     72.08 o 
   1  15  13       92.60       99.75     32.32 o 
  -2  16  13        1.30      -19.61     37.12 o 
   0  16  13      266.65      229.62     61.25 o 
   2  16  13       33.93       25.79     39.69 o 
  -1  17  13       40.71       41.61     37.43 o 
   1  17  13      289.63      327.19     48.33 o 
  -2  18  13      255.65      370.15    124.47 o 
   0  18  13      308.55      283.34     71.48 o 
  -1  19  13       43.06       38.25     43.62 o 
   1  19  13        4.33        7.27     29.41 o 
   0  20  13      185.02      155.17     61.14 o 
  -1  21  13      331.80      424.64     82.25 o 
   1  21  13      160.09      165.10     42.73 o 
   0  22  13       87.49      112.61     94.21 o 
  -2   0  14       23.08        7.96     43.68 o 
   0   0  14     4387.69     4148.01    199.87 o 
   2   0  14      596.51      465.46    110.33 o 
  -3   1  14       31.34        7.78     37.59 o 
  -1   1  14     1246.35     1393.30    251.94 o 
   1   1  14      166.89      182.57     26.64 o 
   3   1  14       57.79      209.10     71.75 o 
  -2   2  14       17.57       17.75     29.70 o 
   0   2  14     1474.03     1533.70     93.54 o 
   2   2  14      319.89      353.73     57.00 o 
  -3   3  14       79.94       56.58     54.81 o 
  -1   3  14      430.98      375.89     77.83 o 
   1   3  14      475.84      538.02     44.50 o 
   3   3  14      191.75      278.70     78.64 o 
  -2   4  14      205.67      137.91     47.80 o 
   0   4  14      116.22      176.68     62.38 o 
   2   4  14      478.45      521.07     65.53 o 
  -3   5  14       13.72       35.74     42.45 o 
  -1   5  14      459.58      508.50    119.08 o 
   1   5  14       95.28      132.39     27.40 o 
  -2   6  14      162.15      184.04     52.74 o 
   0   6  14      139.74       88.41     31.69 o 
   2   6  14        5.18       12.88     31.95 o 
  -3   7  14        0.33        9.96     40.06 o 
  -1   7  14      808.93      813.35     86.31 o 
   1   7  14      131.39      177.76     34.37 o 
  -2   8  14       14.25      -15.94     33.04 o 
   0   8  14       71.12       38.23     27.57 o 
   2   8  14      389.75      334.41     61.15 o 
  -3   9  14        1.31       20.34     43.12 o 
  -1   9  14       41.73       41.26     27.96 o 
   1   9  14       93.87       46.66     27.89 o 
  -2  10  14       84.11       98.96     42.98 o 
   0  10  14      175.09      255.82     44.69 o 
   2  10  14       94.40       29.79     30.50 o 
  -1  11  14      316.87      244.23     46.01 o 
   1  11  14      377.66      334.61     50.12 o 
  -2  12  14       15.62       48.64     39.38 o 
   0  12  14      320.88      386.57     55.06 o 
   2  12  14      135.78      145.69     47.24 o 
  -1  13  14      196.28      193.19     47.73 o 
   1  13  14      247.31      264.23     57.06 o 
  -2  14  14       22.20      -14.58     37.87 o 
   0  14  14      114.66       64.45     45.54 o 
   2  14  14       68.73       48.02     39.51 o 
  -1  15  14       83.37      134.74     39.02 o 
   1  15  14       64.47       55.78     30.49 o 
  -2  16  14       86.79       93.40     50.36 o 
   0  16  14       83.74       44.69     75.31 o 
  -1  17  14       45.77       87.67     36.70 o 
   1  17  14      171.77       80.87     47.09 o 
   0  18  14       97.22       61.84     52.93 o 
  -1  19  14       61.90       70.01     50.09 o 
   1  19  14      103.40      102.70     38.06 o 
   0  20  14       90.36       63.34     55.12 o 
  -3   1  15       19.02       16.99     42.69 o 
  -1   1  15      401.91      587.01    159.19 o 
   1   1  15       51.57       52.06     21.43 o 
  -2   2  15      192.83       91.10     42.67 o 
   0   2  15      152.56      129.34     33.07 o 
   2   2  15      144.78      142.11     37.36 o 
  -3   3  15        5.43        0.77     38.73 o 
  -1   3  15      372.85      393.88    148.61 o 
   1   3  15      127.48      124.39     25.87 o 
  -2   4  15      350.63      398.83     72.45 o 
   0   4  15       72.97       73.81     31.24 o 
   2   4  15      528.67      649.50    109.32 o 
  -3   5  15       16.17      -16.25     40.02 o 
  -1   5  15      256.58      249.65     74.90 o 
   1   5  15       51.29       53.60     27.27 o 
  -2   6  15      126.71      110.33     47.20 o 
   0   6  15       73.50       82.35     40.53 o 
   2   6  15      110.09      119.84     43.04 o 
  -1   7  15      225.86      198.41     42.46 o 
   1   7  15      107.68       71.49     36.56 o 
  -2   8  15       76.70       16.36     36.62 o 
   0   8  15      211.09      166.34     40.82 o 
   2   8  15       86.51      140.26     39.21 o 
  -1   9  15      631.23      557.67     92.03 o 
   1   9  15      143.06      165.84     44.85 o 
  -2  10  15       14.02       -2.21     34.28 o 
   0  10  15      148.34      117.79     60.27 o 
   2  10  15       23.85       25.98     46.44 o 
  -1  11  15      447.52      296.02     51.29 o 
   1  11  15       60.95       28.25     58.61 o 
  -2  12  15       55.64       72.64     46.27 o 
   0  12  15       14.42        3.97     36.88 o 
   2  12  15       71.72       20.75     39.93 o 
  -1  13  15      170.14      111.52     47.95 o 
   1  13  15      270.73      355.87     62.66 o 
  -2  14  15       85.39       81.62     46.59 o 
   0  14  15       73.16        5.30     41.53 o 
  -1  15  15      114.86       24.36     31.82 o 
   1  15  15       77.72       52.97     39.06 o 
   0  16  15       64.45       49.66     48.79 o 
  -1  17  15      136.18      255.36     69.85 o 
   1  17  15        5.31        9.46     49.67 o 
   0  18  15        4.06       14.69     50.80 o 
  -1  19  15      230.02      206.28     65.82 o 
  -2   0  16      797.39      941.64    156.61 o 
   0   0  16       38.26       14.43     32.03 o 
   2   0  16       85.20       91.25     79.14 o 
  -1   1  16      797.76      771.60     94.14 o 
   1   1  16       17.88       -0.42     26.05 o 
  -2   2  16      309.01      512.04    135.05 o 
   0   2  16      147.35      149.46     37.68 o 
   2   2  16      268.68      282.42     69.03 o 
  -1   3  16      371.02      347.89     67.39 o 
   1   3  16        7.33       59.29     28.68 o 
  -2   4  16      649.77      602.83     88.60 o 
   0   4  16       86.48       77.15     33.39 o 
   2   4  16      179.62      157.83     42.28 o 
  -1   5  16      187.38      294.18     62.95 o 
   1   5  16        5.71       47.25     43.86 o 
  -2   6  16      237.83      469.58    116.29 o 
   0   6  16      120.69       78.73     32.57 o 
   2   6  16      374.27      394.48     57.43 o 
  -1   7  16       73.28      109.24     43.86 o 
   1   7  16      317.44      391.85     76.42 o 
  -2   8  16      691.94      763.88    104.79 o 
   0   8  16       55.41       26.05     30.66 o 
   2   8  16       67.67       27.02     34.78 o 
  -1   9  16       55.24       35.89     39.60 o 
   1   9  16       30.66       31.09     41.18 o 
  -2  10  16      132.00      120.11     77.84 o 
   0  10  16       11.89      -16.80     35.89 o 
  -1  11  16       18.14       -4.69     27.45 o 
   1  11  16      144.73      239.17     67.69 o 
  -2  12  16        1.95       -3.28     40.76 o 
   0  12  16      346.63      352.40     78.60 o 
  -1  13  16      340.89      316.72     68.23 o 
   1  13  16       18.02       41.06     77.21 o 
   0  14  16       13.14       31.14     48.95 o 
  -1  15  16       11.17       -5.07     33.79 o 
   1  15  16       47.01       61.33     47.23 o 
   0  16  16      178.37      248.56     74.93 o 
  -1   1  17      405.31      301.48     64.95 o 
   1   1  17       33.19       26.15     27.07 o 
  -2   2  17      282.26      303.42     83.34 o 
   0   2  17       32.93       12.38     29.16 o 
  -1   3  17       67.97      132.16     48.70 o 
   1   3  17       47.74       52.27     46.43 o 
  -2   4  17      239.30      190.93    150.77 o 
   0   4  17      658.99      788.88     77.92 o 
  -1   5  17       54.61       41.03     39.20 o 
   1   5  17      152.75      167.52     76.14 o 
  -2   6  17       60.48       60.64     46.79 o 
   0   6  17      239.77      219.17     58.22 o 
  -1   7  17       23.85       46.42     41.21 o 
   1   7  17      347.20      405.85     77.81 o 
  -2   8  17       94.92       87.00     49.57 o 
   0   8  17      475.53      516.24     66.51 o 
  -1   9  17       50.13       32.83     34.33 o 
   1   9  17      120.24      235.60     69.60 o 
   0  10  17       57.68       40.05     44.73 o 
  -1  11  17       22.91       87.51     38.86 o 
   1  11  17        9.56        5.21     42.33 o 
   0  12  17       11.17       33.73     46.78 o 
  -1  13  17       61.19       83.28     39.88 o 
   0  14  17       20.88      -16.37     59.91 o 
   0   0  18      263.60      149.22     72.43 o 
  -1   1  18       76.08       58.67     43.27 o 
   1   1  18       66.24       98.22     38.29 o 
   0   2  18       33.25       71.92     45.73 o 
  -1   3  18      294.13      314.25     69.00 o 
   1   3  18     1052.71     1322.90    187.84 o 
   0   4  18       65.37       94.93     39.06 o 
  -1   5  18       47.75       43.28     58.54 o 
   1   5  18       28.08       23.59     47.46 o 
   0   6  18       17.45       24.93     32.18 o 
  -1   7  18       70.41       -1.96     52.58 o 
   1   7  18      589.54      717.32    129.34 o 
   0   8  18       57.29       33.82     49.01 o 
  -1   9  18      115.17      130.52     58.13 o 
   0  10  18       68.41       24.86     73.37 o 
  -1   1  19       14.91       30.89     45.80 o 
   0   2  19       45.08       78.54     49.68 o 
  -1   3  19      141.18      152.81     59.06 o 
   0   4  19       74.48       69.19     40.17 o 
                                                 
